# Supplementary material for: Minimizing Guidewire Unwilling Passage and Related Perforation During Transradial Procedures: Prevention Is Better Than Cure
Source: Front Cardiovasc Med. 2022 Mar 1;9:730648. doi: 10.3389/fcvm.2022.730648 (PMC8918946; doi:10.3389/fcvm.2022.730648)
Supplement: Supplementary file 7 [file Table_1.XLSX]

## Sheet: SHEET3
Knuckle	Male	Age	Hypertension	Hyperlipidemia	Diabetes mellitus	Smoking	Prior myocardial infarction	Prior PCI	Prior CABG	Left ventricular ejection fraction	Right RA	First time	Loops	Unwilling passage times	duration
1	0	83	0	0	0	0	0	0	0	65	1	1	0	0	24
1	0	60	1	0	0	0	0	0	0	68	1	1	0	0	5
1	1	50	1	0	0	1	0	0	0	62	1	1	0	0	10
1	0	56	0	0	0	0	0	0	0	70	1	1	0	0	20
1	0	67	1	0	0	0	0	0	0	66	0	1	0	0	8
1	0	61	0	0	0	0	0	0	0	66	1	1	0	0	16
1	1	61	1	0	1	1	1	0	0	62	1	0	0	0	18
1	1	87	1	0	0	1	0	0	0	66	1	1	0	0	22
1	1	74	1	0	1	1	0	0	0	71	1	0	0	0	21
1	0	69	1	0	0	0	0	0	0	63	1	0	0	0	16
1	1	49	0	0	0	1	1	1	0	72	1	0	0	0	15
1	1	52	1	1	0	1	1	1	0	58	1	0	0	0	50
1	0	67	1	0	0	0	1	0	0	60	1	0	0	0	18
1	0	68	1	1	1	0	0	0	0	61	1	1	0	0	10
1	0	61	0	1	1	0	0	0	0	66	1	1	0	0	16
1	0	51	1	0	0	0	0	0	0	73	1	1	0	0	18
1	0	66	1	0	0	0	0	0	0	76	1	1	0	0	26
1	0	79	1	0	0	0	0	0	0	68	1	1	0	0	24
1	0	61	1	1	1	0	0	0	0	65	1	1	0	0	21
1	1	52	0	0	0	0	0	0	0	71	1	1	0	0	23
1	0	63	1	0	0	0	0	0	0	59	1	0	0	0	22
1	0	76	1	0	1	1	0	0	0	71	1	1	0	0	20
1	1	53	1	0	0	0	0	0	0	61	1	1	0	0	24
1	1	69	1	0	0	1	0	0	0	71	1	1	0	0	30
1	0	45	0	0	0	0	0	0	0	71	1	1	0	0	29
1	1	47	1	0	0	0	0	0	0	70	1	1	0	0	24
1	1	57	0	0	0	0	1	1	0	53	1	0	0	0	31
1	1	75	1	0	0	1	0	0	0	64	1	1	0	0	30
1	0	60	0	0	1	0	0	0	0	63	1	1	0	0	36
1	1	88	0	0	0	0	1	1	0	58	1	0	0	0	20
1	0	54	1	0	0	0	0	0	0	65	1	1	0	0	30
1	0	57	1	1	1	0	0	0	0	67	1	1	0	0	6
1	1	68	1	0	0	1	0	0	0	63	1	1	0	0	11
1	0	67	1	0	1	0	0	0	0	66	1	1	0	0	21
1	1	48	0	0	0	1	0	0	0	67	1	1	0	0	9
1	1	67	1	1	1	1	0	1	0	63	1	0	0	0	17
1	1	45	1	0	0	1	0	0	0	72	1	1	0	0	19
1	0	62	1	0	0	0	0	0	0	66	1	1	0	0	18
1	0	81	0	0	0	0	0	0	0	61	1	1	0	0	21
1	1	37	0	0	0	1	0	1	0	57	0	0	0	0	17
1	1	69	1	0	0	1	1	0	0	50	1	1	0	0	16
1	0	76	1	0	1	0	0	0	0	66	1	1	0	0	38
1	1	46	1	0	0	0	0	0	0	71	1	1	0	0	16
1	1	62	0	0	0	1	0	0	0	25	1	1	0	0	11
1	1	73	1	0	1	1	0	0	0	64	1	1	0	0	19
1	0	60	1	0	0	0	0	0	0	70	1	1	0	0	21
1	1	54	1	0	0	0	0	0	0	66	1	1	0	0	31
1	0	57	1	0	0	0	1	0	0	69	1	1	0	0	25
1	1	72	0	0	0	0	0	0	0	69	1	0	0	0	21
1	1	50	0	0	0	1	0	0	0	66	1	0	0	0	22
1	0	57	0	0	0	0	0	0	0	70	1	1	0	0	26
1	1	43	1	1	0	1	0	1	0	63	1	1	0	0	22
1	0	62	1	0	0	0	0	0	0	67	1	1	0	0	25
1	1	64	0	0	0	0	0	0	0	75	1	1	0	0	21
1	1	66	1	0	0	0	1	0	0	53	1	1	0	0	22
1	1	57	1	0	0	1	0	0	0	70	1	1	0	0	24
1	1	75	1	0	0	0	0	0	0	66	1	1	0	0	36
1	0	49	0	0	0	0	0	0	0	61	1	1	0	0	41
1	1	55	1	0	0	1	0	0	0	66	1	1	0	0	40
1	1	45	0	0	0	1	0	0	0	67	1	1	0	0	25
1	1	79	1	0	0	0	0	1	0	67	1	0	0	0	23
1	1	78	1	0	0	1	0	1	0	61	1	0	0	0	8
1	1	64	0	0	0	1	0	0	0	68	1	1	0	0	11
1	0	65	0	0	0	0	0	0	0	63	1	1	0	0	18
1	0	79	1	0	0	0	0	0	0	69	1	1	0	0	10
1	1	53	0	0	0	0	0	0	0	66	1	1	0	0	16
1	1	82	1	0	0	0	0	0	0	54	1	1	0	0	19
1	0	49	0	0	0	0	0	0	0	63	1	1	0	0	21
1	1	83	1	0	0	1	0	0	0	60	1	1	0	0	27
1	0	61	0	0	0	0	0	0	0	67	1	1	0	0	15
1	0	59	1	0	0	0	0	0	0	67	1	1	0	0	14
1	1	74	0	1	0	0	0	0	0	65	1	1	0	0	35
1	0	56	0	0	1	0	0	0	0		1	1	0	0	19
1	1	63	1	0	0	0	0	1	0	60	0	0	1	0	10
1	1	51	0	0	0	1	1	1	0	55	1	0	0	0	21
1	1	77	1	0	0	1	1	0	0	48	1	0	0	0	23
1	1	72	0	0	0	1	0	0	0	66	1	1	0	0	30
1	1	63	1	0	1	0	0	1	0	60	1	0	0	0	24
1	1	61	0	0	0	1	0	0	0	65	1	1	0	0	18
1	1	63	0	0	1	0	0	0	0	60	1	1	0	0	22
1	0	83	0	0	0	0	0	0	0	60	1	1	0	0	21
1	1	52	0	0	0	0	0	0	0	66	1	1	0	0	20
1	1	58	1	0	0	0	0	0	0	68	1	1	0	0	24
1	0	66	1	0	0	0	0	0	0	68	1	1	0	0	30
1	0	75	0	0	0	0	0	0	0	67	1	1	0	0	29
1	0	84	1	1	1	0	0	0	0	68	1	1	0	0	25
1	1	49	1	1	1	0	0	0	0	61	1	1	0	0	35
1	1	75	1	0	1	1	1	1	0	64	1	1	0	0	40
1	0	62	1	1	0	0	1	0	0	64	1	1	0	0	41
1	0	60	0	0	0	0	0	0	0	63	1	1	0	0	21
1	1	61	0	0	0	1	1	1	0	66	1	0	0	0	22
1	1	56	1	0	1	1	0	0	0	63	1	1	0	0	6
1	1	48	1	0	0	1	0	0	1	67	0	0	0	0	10
1	1	78	1	0	0	0	0	0	0	67	1	0	0	0	20
1	1	68	1	0	0	1	0	0	0	70	1	1	0	0	8
1	0	45	0	0	0	0	0	0	0	67	1	1	0	0	16
1	0	54	1	0	0	0	0	0	0	50	1	1	0	0	18
1	1	58	1	0	0	1	0	0	0	63	1	1	0	0	22
1	0	52	1	0	1	0	0	0	0	68	1	1	0	0	22
1	0	68	1	0	1	0	0	0	0	58	1	0	0	0	16
1	0	75	1	0	0	1	0	1	0	64	1	1	0	0	15
1	1	55	1	1	1	1	0	0	0	65	1	1	0	0	40
1	0	80	0	0	0	0	0	0	0	74	1	1	0	0	18
1	1	57	0	0	0	0	0	0	0	66	1	1	0	0	10
1	1	56	1	0	0	0	0	0	0	65	1	0	0	0	21
1	1	72	1	0	0	1	0	0	0	63	1	1	0	0	21
1	1	63	0	0	0	1	0	0	0	70	1	1	0	0	23
1	1	53	0	0	0	1	0	0	0	62	1	1	0	0	24
1	1	53	0	1	1	0	0	0	0	63	1	1	0	0	22
1	0	51	0	0	0	0	0	0	0	71	1	1	0	0	21
1	0	38	0	0	0	0	0	0	0	64	1	1	1	0	25
1	1	64	1	0	0	1	1	1	0	63	1	0	0	0	22
1	0	54	0	1	0	0	0	0	0	67	1	1	0	0	21
1	1	52	0	0	0	1	0	0	0	69	1	1	0	0	30
1	1	67	1	0	0	1	0	0	0	38	1	1	0	0	24
1	1	68	0	0	0	1	0	0	0	65	1	1	0	0	23
1	0	69	0	0	1	0	0	0	0	68	1	1	0	0	40
1	1	57	1	0	0	1	1	1	0	59	1	0	0	0	34
1	1	55	1	1	1	0	0	0	0	42	1	0	0	0	36
0	0	57	1	0	0	0	0	0	0	62	1	1	0	0	35
0	1	59	1	0	0	0	0	0	0	67	1	1	0	0	30
0	1	63	1	1	0	1	0	0	0	70	1	1	0	0	22
0	1	59	1	0	0	1	0	1	0	64	1	0	0	0	24
0	0	66	1	0	1	0	0	0	0	65	1	0	0	0	26
0	0	50	0	0	0	0	0	0	0	65	1	1	0	1	65
0	1	55	1	0	0	0	0	0	0	62	1	1	0	0	18
0	0	63	0	0	0	0	0	0	0	25	1	1	0	0	35
0	1	62	0	0	1	1	0	0	0	67	1	1	0	2	80
0	1	72	1	0	0	0	0	0	0	64	1	1	0	0	33
0	1	62	0	0	0	1	0	0	0	62	1	1	0	0	36
0	1	57	0	1	1	0	1	0	0	70	1	1	0	0	16
0	1	76	1	0	0	0	0	0	0	64	1	1	0	3	120
0	0	68	1	0	0	0	1	0	0	43	1	1	0	0	33
0	1	66	1	0	0	0	0	1	0	63	1	1	0	0	35
0	0	71	1	0	0	0	0	1	0	61	1	0	0	0	23
0	1	41	0	1	1	0	0	0	0	63	1	1	0	0	42
0	1	74	0	0	0	0	0	0	0	61	1	1	0	0	24
0	1	53	1	0	0	1	0	0	0	67	1	1	0	0	32
0	0	56	0	0	0	0	0	0	0	66	1	1	0	0	20
0	1	55	0	0	0	1	0	0	0	60	1	1	0	0	15
0	0	61	0	0	1	0	0	0	0	65	1	1	0	0	18
0	1	66	1	0	0	0	1	1	0	53	1	1	0	0	20
0	1	52	0	0	0	0	0	0	0	65	1	1	0	0	26
0	0	47	1	0	1	0	0	0	0	67	1	1	0	0	27
0	1	52	1	0	0	1	0	0	0	67	1	1	0	1	55
0	1	59	0	0	1	1	0	0	0	64	1	1	0	0	36
0	0	61	1	1	0	0	0	0	0	67	1	1	0	0	18
0	1	45	0	0	0	1	0	1	0		1	0	0	0	16
0	1	47	1	0	0	1	0	0	0	65	1	1	0	0	23
0	0	43	0	0	0	0	0	0	0	66	1	1	0	1	38
0	1	37	0	0	0	0	0	0	0	75	1	1	0	0	22
0	1	37	1	0	1	1	0	0	0	64	1	0	0	0	22
0	1	66	1	0	0	0	0	0	0	57	0	1	0	0	28
0	1	46	0	0	0	1	0	0	0	66	1	1	0	0	33
0	1	49	0	0	0	0	1	1	0	48	1	0	0	0	35
0	1	56	0	0	0	0	0	0	0	65	1	1	0	0	36
0	1	67	0	0	1	1	0	0	0	72	1	1	0	0	17
0	1	58	1	0	0	1	0	0	0	64	1	1	0	0	18
0	1	73	1	0	0	1	0	0	0	55	1	1	0	0	19
0	1	56	1	0	0	1	0	0	0	54	1	1	0	0	20
0	0	69	0	0	1	0	0	1	0	63	0	0	0	0	22
0	1	68	0	0	0	0	0	0	0	70	1	1	0	0	24
0	1	54	1	0	0	1	0	0	0	39	1	1	0	0	25
0	0	59	0	0	0	0	0	0	0	64	1	1	0	0	30
0	1	48	0	0	0	1	0	0	0	66	1	1	0	0	31
0	0	57	1	0	0	0	0	0	0	64	1	1	0	0	24
0	0	65	0	0	0	0	0	0	0	66	1	1	0	0	34
0	0	69	1	0	0	0	0	0	0	71	1	1	0	0	22
0	0	60	1	0	0	0	0	0	0	67	1	1	0	0	22
0	1	40	1	1	1	1	0	0	0	60	1	1	0	0	28
0	0	54	0	0	0	0	0	0	0	61	1	1	0	0	33
0	0	67	1	0	0	0	0	0	0	63	1	1	0	0	35
0	0	51	0	0	0	0	0	0	0	74	1	1	0	0	36
0	0	68	1	0	0	0	0	1	0	60	0	0	0	0	17
0	1	83	0	0	0	0	0	0	0	67	1	1	0	0	18
0	1	71	0	0	0	0	0	0	0	65	1	1	0	1	45
0	0	62	1	0	0	0	0	0	0	69	1	1	0	0	20
0	1	70	1	0	1	1	0	0	0	64	0	0	0	0	22
0	1	44	0	0	0	1	0	0	0	61	1	1	0	2	60
0	1	68	0	0	0	1	0	0	0	68	1	1	0	0	25
0	1	49	1	1	0	0	0	0	0	59	1	1	0	0	30
0	0	58	1	0	1	0	0	0	0	62	1	1	0	0	31
0	0	80	0	0	0	0	0	0	0	64	1	1	0	4	110
0	0	57	0	0	0	0	0	0	0	58	1	1	0	0	34
0	1	69	0	0	0	0	0	0	0	61	1	1	1	0	18
0	1	55	1	0	0	0	1	1	0	66	1	0	0	0	16
0	1	48	0	1	1	0	0	0	0	69	1	1	0	0	38
0	1	54	0	1	0	1	0	0	0	67	1	1	0	0	50
0	0	57	0	1	0	0	0	0	0	59	1	1	0	0	40
0	1	78	0	0	0	1	0	0	0	69	1	1	0	0	26
0	1	76	0	0	1	1	0	1	0	71	1	0	0	0	33
0	1	54	1	0	0	0	0	0	0	66	0	0	0	0	35
0	1	62	1	0	0	0	0	0	0	63	0	1	0	0	34
0	1	53	1	0	0	1	0	0	0	60	1	1	0	0	36
0	1	48	1	1	1	0	0	0	0	66	1	1	0	0	33
0	0	67	0	0	0	0	0	0	0	66	1	1	0	1	55
0	0	63	0	1	0	0	0	0	0	67	1	1	0	0	40
0	1	68	0	0	0	1	0	0	0	62	1	1	0	0	38
0	1	53	1	0	0	0	0	0	0	66	1	1	0	0	36
0	1	59	1	0	0	0	0	0	0	60	1	1	0	0	20
0	0	53	0	0	0	0	0	0	0	68	1	1	0	1	60
0	1	63	1	0	1	0	0	0	0	34	1	1	0	0	36
0	1	75	1	0	0	1	0	0	0	62	1	0	0	0	34
0	1	65	0	0	1	0	0	0	0	67	1	1	0	0	18
0	0	80	1	0	0	0	0	0	0	69	1	1	0	0	16
0	1	63	1	0	0	1	0	0	0	60	1	1	0	0	38
0	0	68	1	0	0	0	0	0	0	67	1	1	0	0	50
0	1	37	0	0	0	0	0	0	0	61	1	1	0	0	40
0	1	62	0	0	1	0	0	0	0	60	1	1	0	0	26
0	0	79	1	0	1	0	1	1	0	60	1	1	0	0	33
0	1	84	1	0	0	0	0	1	0	67	0	0	0	0	35
0	0	70	1	0	0	0	0	0	0	67	1	1	0	0	34
0	1	64	1	0	1	0	0	1	1	66	1	0	0	0	36
0	1	56	1	0	0	1	0	0	0	60	1	1	0	0	33
0	1	57	1	0	0	0	0	0	0	39	1	1	0	0	25
0	1	76	1	0	0	0	0	1	0	69	1	0	0	0	30
0	1	54	0	0	0	0	0	0	0	70	1	1	0	0	31
0	1	68	1	0	0	0	0	0	0	65	1	1	0	0	24
0	1	46	0	0	0	1	0	0	0	69	1	0	0	0	34
0	0	59	0	0	0	0	0	0	0	68	1	1	0	0	22
0	1	72	1	1	0	0	0	1	0	45	1	0	0	0	22
0	0	64	1	0	0	0	0	0	0	70	1	1	1	0	28
0	1	75	0	0	0	0	0	0	1	45	0	0	0	0	33
0	1	54	1	0	0	1	0	0	0	37	1	0	0	0	35
0	1	63	1	1	0	1	0	1	0	67	1	0	0	0	36
0	1	76	0	0	0	0	0	0	0	68	1	1	0	0	17
0	1	64	0	0	0	1	0	0	0	62	1	1	0	1	50
0	0	64	0	0	1	0	0	0	0	66	1	1	0	0	40
0	1	45	1	0	0	0	0	0	0	64	1	1	0	0	36
0	1	70	1	0	0	0	0	0	0	65	1	0	0	2	88
0	1	77	0	0	0	0	0	0	0	60	1	1	0	0	34
0	0	63	1	1	1	0	0	0	0	66	1	1	0	0	36
0	0	56	0	0	0	0	0	0	0	60	1	1	0	0	38
0	0	69	0	0	0	0	0	0	0	68	1	1	0	3	90
0	1	63	1	0	1	0	0	1	0	47	1	0	0	0	30
0	1	62	0	0	0	1	0	0	0	59	1	1	0	0	29
0	1	44	0	0	0	1	0	0	0	66	1	1	0	0	28
0	1	56	1	0	1	1	0	0	0	61	1	1	0	0	33
0	1	57	1	0	0	0	1	1	0	44	1	0	0	0	38
