# Supplementary material for: Minimizing Guidewire Unwilling Passage and Related Perforation During Transradial Procedures: Prevention Is Better Than Cure
Source: Front Cardiovasc Med. 2022 Mar 1;9:730648. doi: 10.3389/fcvm.2022.730648 (PMC8918946; doi:10.3389/fcvm.2022.730648)
Supplement: Supplementary file 8 [file Table_2.XLSX]

## Sheet: Sheet1
Knuckle	Male	Age	Hypertension	Hyperlipidemia	Diabetes mellitus	Smoking	Prior myocardial infarction	Family history	Chronic kidney dysfunction	Prior PCI	Prior CABG	LVEF	right RA	left RA	unwilling passage times	Identified vascular loops	Radial recurrent artery	Internal mammary artery	Common carotid artery	other branches	perforation	treatment
0	1	69	0	0	1	0	0	0	0	0	0		1		0	0	0	0	0
0	0	58	0	0	0	0	0	0	0	0	0		1		0	0	0	0	0
0	0	59	0	0	0	0	0	0	0	0	0	72	1		0	0	0	0	0
0	1	68	1	0	0	0	0	0	0	0	0		1		0	0	0	1	1
0	0	66	0	0	0	0	0	0	0	0	0		1		0	0	0	0	0
0	0	60	1	0	0	0	0	0	0	0	0	62	1		1	0		1		0
0	1	49	0	0	0	2	0	0	0	0	0	62	1		0	0	0	0	0
0	0	63	0	0	0	0	0	0	0	0	0	62	1		0	0	0	0	0
0	1	62	1	0	0	1	0	0	0	0	0		1		2	0
0	0	52	0	0	0	0	0	0	0	0	0		1		0	0	0	0	0
0	1	48	1	0	0	2	0	0	0	0	0		1		0	0	0	0	0
0	0	72	1	0	0	0	0	0	0	0	0	68	1		0	0	0	0	0
0	0	50	0	0	0	0	0	0	0	0	0			1	3	0				1
0	1	77	0	0	0	0	0	0	0	0	0	66		1	0	0	0	0	0
0	1	61	1	0	0	0	0	0	0	0	0		1		0	0	0	0	0
0	0	54	0	0	0	0	0	0	0	0	0	70	1		0	0	0	0	0
0	0	68	0	0	0	0	0	0	0	0	0		1		0	0	0	1	1
0	0	77	0	0	0	0	0	0	0	0	0	73	1		0	0	0	0	0
0	0	52	0	0	0	0	0	0	0	0	0		1		0	0	0	0	0
0	0	63	1	0	0	0	0	0	0	0	0	69	1		0	0	0	0	0
0	1	58	0	0	0	0	0	0	0	0	0		1		0	0	0	0	0
0	0	74	1	0	0	0	0	0	0	0	0			1	0	0	0	0	0
0	1	58	0	0	0	0	0	0	0	0	0		1		0	0	0	0	0
0	0	60	0	0	0	0	0	0	0	0	0	66	1		0	0	0	0	0
0	1	55	0	0	0	1	0	0	0	0	0	62	1		0	0	0	0	0
0	0	60	0	0	0	0	0	0	0	0	0	71	1		1	0				1
0	0	62	0	0	0	0	0	0	0	0	0			1	0	0	0	0	0
0	1	68	0	0	0	2	0	0	0	0	0	66	1		0	0	0	0	0
0	0	59	1	0	0	0	0	0	0	0	0			1	0	0	0	0	0
0	0	64	0	0	0	0	0	0	0	0	0	72	1		0	0	0	1	1
0	0	52	0	0	0	0	0	0	0	0	0		1		1	0				1
0	0	66	0	0	0	0	0	0	0	0	0	67	1		0	0	0	0	0
0	1	48	0	0	0	0	0	0	0	0	0		1		0	0	0	0	0
0	1	66	0	0	0	0	0	0	0	0	0		1		0	0	0	0	0
0	0	65	0	0	0	0	0	0	0	0	0		1		0	0	0	0	0
0	0	67	1	0	0	0	0	0	0	0	0		1		0	0	0	0	0
0	1	64	0	0	0	0	0	0	0	0	0	69	1		0	0	1	0	1
0	1	52	1	0	0	1	0	0	0	0	0		1		0	0	0	0	0
0	0	45	0	0	0	0	0	0	0	0	0	56		1	0	0	0	0	0
0	1	50	0	0	0	0	0	0	0	0	0	66	1		0	0	0	0	0
0	1	73	0	0	0	0	0	0	0	0	0	64	1		0	0	0	0	0
0	1	60	0	0	0	0	0	0	0	0	0		1		0	0	0	0	0
0	0	55	0	0	0	0	0	0	0	0	0	63	1		0	0	0	1	1
0	1	58	1	0	0	0	0	0	0	0	0		1		0	0	0	0	0
0	1	64	1	0	0	0	0	0	0	0	0	59	1		0	0	0	0	0
0	0	57	0	0	0	0	0	0	0	0	0		1		0	0	0	0	0
0	0	56	0	0	0	0	0	0	0	0	0	69	1		0	0	0	0	0
0	1	51	0	0	0	0	0	0	0	0	0		1		0	0	0	0	0
0	1	67	1	0	0	2	0	0	0	0	0		1		0	0	0	0	0
0	0	29	0	0	0	0	0	0	0	0	0		1		0	0	0	0	0
0	0	70	1	0	0	0	0	0	0	0	0		1		0	0	0	0	0
0	1	52	0	0	0	1	0	0	0	0	0	51	1		0	0	0	0	0
0	0	53	0	0	0	0	0	0	0	0	0	52	1		0	0	0	0	0
0	0	56	0	0	0	0	0	0	0	0	0	61		1	0	0	0	0	0
0	1	69	1	0	0	0	0	0	0	0	0		1		0	0	0	0	0
0	1	71	0	0	0	0	0	0	0	0	0		1		0	0	0	1	1
0	0	57	0	0	1	0	0	0	0	0	0	65	1		1	0				1
0	1	59	0	1	0	0	1	0	0	1	0	69	1		0	0	0	0	0
0	1	49	0	0	0	2	0	0	0	0	0	74	1		0	0	0	0	0
0	1	52	0	0	0	0	0	0	0	0	0		1		2	0				1
0	1	48	0	0	0	0	0	0	0	0	0		1		0	0	0	0	0
0	0	53	0	0	0	0	0	0	0	0	0	63	1		0	0	0	0	0
0	0	59	0	0	0	0	0	0	0	0	0		1		0	0	0	0	0
0	0	57	1	0	0	0	0	0	0	0	0		1		4	0				1
0	0	51	1	0	0	0		0	0			70	1		0	0	0	0	0
0	0	52	1	0	0	0	0	0	0	0	0	51	1		0	0	0	0	0
0	1	50	0	0	0	1	0	0	0	0	0	61	1		0	0	0	0	0
0	1	47	0	0	0	0	0	0	0	0	0	67	1		0	0	0	0	0
0	1	60	0	0	0	0	0	0	0	0	0		1		0	0	0	1	1
0	1	63	0	0	0	0	0	0	0	0	0		1		0	0	0	0	0
0	1	64	0	0	0	0	0	0	0	0	0		1		0	0	0	0	0
0	0	64	1	0	0	0	0	0	0	0	0		1		0	0	0	0	0
0	1	72	1	0	0	0	0	0	0	0	0		1		0	0	0	0	0
0	0	73	1	0	0	0	0	0	0	0	0		1		0	0	0	0	0
0	0	54	0	0	0	0	0	0	0	0	0		1		0	0	0	0	0
0	0	60	0	0	0	0	0	0	0	0	0		1		0	0	0	0	0
0	1	67	1	0	0	2	0	0	0	0	0	52	1		1	0				1
0	0	64	0	0	0	0	0	0	0	0	0		1		0	0	0	0	0
0	0	58	0	0	0	0	0	0	0	0	0	64	1		0	0	0	0	0
0	0	61	0	0	0	0	0	0	0	0	0		1		0	0	0	0	0
0	1	59	1	0	0	0	0	0	0	0	0		1		0	0	0	0	0
0	0	44	0	0	0	0	0	0	0	0	0		1		1	0				1
0	0	59	1	0	0	0	0	0	1	0	0		1		0	0	0	0	0
0	0	60	0	0	0	0	0	0	0	0	0	60	1		0	0	0	0	0
0	0	65	0	0	0	0	0	0	0	0	0		1		0	0	0	0	0
0	1	64	0	0	0	0	0	0	0	0	0		1		0	0	1	0	1
0	0	67	0	0	0	0	0	0	0	0	0		1		0	0	0	0	0
0	0	50	1	0	0	0	0	0	0	0	0		1		0	0	0	0	0
0	0	59	0	0	0	1	0	0	0	0	0		1		0	0	0	0	0
0	0	54	0	0	0	0	0	0	0	0	0	67	1		0	0	0	0	0
0	0	63	0	0	0	0	0	0	0	0	0		1		0	0	0	0	0
0	1	65	1	0	0	0	0	0	0	0	0	63	1		0	0	0	0	0
0	0	63	0	0	0	0	0	0	0	0	0		1		0	0	0	0	0
0	1	66	0	0	0	1	0	0	0	0	0	62	1		0	0	0	0	0
0	1	56	0	0	0	0	0	0	0	0	0		1		0	0	0	1	1
0	1	55	1	0	0	1	0	0	0	0	0		1		0	0	0	0	0
0	0	77	1	0	0	0	0	0	0	0	0	59	1		0	0	0	0	0
0	1	38	0	0	0	0	0	0	0	0	0		1		0	0	0	0	0
0	1	67	1	0	0	0	0	0	0	0	0		1		0	0	0	0	0
0	0	69	1	0	2	0	0	0	0	0	0	61	1		0	0	0	0	0
0	0	54	0	0	0	0	0	0	0	0	0		1		0	0	0	0	0
0	0	52	0	0	0	0	0	0	0	0	0		1		0	0	0	0	0
0	1	54	0	0	0	0	0	0	0	0	0		1		0	0	0	0	0
0	0	53	1	0	0	0	0	0	0	0	0	66	1		0	0	0	0	0
0	1	51	0	0	0	1	0	0	0	0	0		1		0	0	0	0	0
0	0	58	0	0	1	0	0	0	0	0	0		1		0	0	0	0	0
0	0	60	0	0	0	0	0	0	0	0	0		1		0	0	0	0	0
0	1	69	1	0	1	0	0	0	0	0	0	60	1		1	0		1		0
0	1	59	1	0	0	1	0	0	0	0	0		1		0	0	0	0	0
0	0	71	1	0	0	0	0	0	0	1	0	61	1		0	0	0	0	0
0	1	55	1	0	0	0	0	0	0	0	0	60	1		2	1				1
0	1	71	1	0	0	0	0	0	1	0	0		1		0	0	0	0	0
0	1	64	1	0	0	2	0	0	0	0	0		1		0	0	0	0	0
0	1	42	0	0	0	0	0	0	0	0	0			1	0	0	0	0	0
0	1	67	0	0	0	2	0	0	0	0	0	62	1		3	0				1
0	0	61	0	0	0	0	0	0	0	0	0		1		0	0	0	0	0
0	1	65	0	0	0	0	0	0	0	0	0		1		0	0	0	0	0
0	0	67	0	0	0	0	0	0	0	0	0		1		0	0	0	0	0
0	1	59	0	0	0	0	0	0	0	0	0	55	1		0	0	0	0	0
0	1	57	1	0	0	0	0	0	0	0	0		1		0	0	0	0	0
0	0	72	1	0	0	0	0	0	0	0	0		1		0	0	0	1	1
0	0	49	0	0	0	0	0	0	0	0	0		1		0	0	0	0	0
0	1	65	0	0	0	1	0	0	0	0	0	64	1		0	0	0	0	0
0	0	66	1	0	0	0	0	0	0	0	0	66	1		0	0	0	0	0
0	1	47	1	0	2	0	0	0	0	0	0		1		0	0	0	0	0
0	0	41	0	0	0	0	0	0	0	0	0	33	1		0	0	0	0	0
0	1	64	0	0	0	0	0	0	0	0	0		1		0	0	0	0	0
0	0	64	0	0	0	0	0	0	0	0	0		1		1	0				1
0	0	71	0	0	0	0	0	0	0	0	0		1		0	0	0	0	0
0	0	60	0	0	0	0	0	0	0	0	0		1		0	0	0	0	0
0	0	65	0	0	0	0	0	0	0	0	0		1		0	0	0	0	0
0	0	64	0	0	0	0	0	0	0	0	0		1		0	0	0	0	0
0	1	66	1	0	0	0	0	0	0	0	0		1		1	0				1
0	0	59	0	0	0	0	0	0	0	0	0	48	1		0	0	0	1	1
0	1	47	0	0	0	2	0	0	0	0	0		1		0	0	1	0	1
0	0	61	1	0	0	0	0	0	0	0	0		1		0	0	0	0	0
0	1	58	1	0	2	0	0	0	0	0	0		1		0	0	0	0	0
0	1	49	0	0	0	0	0	0	0	0	0		1		0	0	0	0	0
0	0	65	1	0	0	0	0	0	0	0	0	65	1		0	0	0	0	0
0	1	57	0	0	0	0	0	0	0	0	0		1		0	0	0	0	0
0	1	68	0	0	0	0	0	0	0	0	0		1		0	0	0	0	0
0	0	59	0	0	0	0	0	0	0	0	0		1		0	0	0	0	0
0	1	77	1	0	0	0	0	0	0	1	0		1		0	0	0	0	0
0	0	61	0	0	0	0	0	0	0	0	0		1		0	0	0	0	0
0	1	63	1	0	0	0	0	0	0	0	0		1		0	0	0	0	0
0	1	68	0	0	0	0	0	0	0	0	0		1		0	0	0	0	0
0	1	80	0	0	0	0	0	0	0	0	0		1		0	0	0	1	1
0	1	51	1	0	0	1	0	0	0	0	0		1		0	0	0	0	0
0	0	85	0	0	0	0	0	0	0	0	0		1		0	0	0	0	0
0	0	52	0	0	0	0	0	0	0	0	0		1		0	0	0	0	0
0	0	48	0	0	0	0	0	0	0	0	0	62	1		0	0	0	0	0
0	1	61	1	0	0	0	0	0	0	0	0	60	1		0	0	0	0	0
0	1	55	0	0	0	0	0	0	0	0	0		1		0	0	0	0	0
0	1	60	0	0	0	1	0	0	0	0	0	42		1	0	0	0	0	0
0	0	72	1	0	0	0	0	0	0	0	0		1		0	0	0	0	0
0	1	67	1	0	0	0	0	0	0	0	0	60	1		0	0	0	0	0
0	1	61	0	0	0	1	0	0	0	0	0		1		0	0	0	0	0
0	1	59	0	0	0	1	0	0	0	0	0		1		0	0	0	0	0
0	0	70	0	0	0	0	0	0	0	0	0	63	1		1	0				1
0	1	61	0	0	2	1	0	0	0	0	0		1		0	0	0	1	1
0	0	69	0	0	0	0	0	0	0	0	0	65	1		0	0	0	0	0
0	1	54	0	0	0	0	0	0	0	0	0		1		2	0				1
0	1	70	0	0	0	0	0	0	0	0	0	69	1		0	0	0	0	0
0	1	71	1	0	0	0	0	0	0	0	0		1		0	0	0	0	0
0	0	64	0	0	1	0	0	0	0	0	0		1		0	0	0	0	0
0	1	47	1	0	0	2	0	0	0	0	0		1		3	0				1
0	1	53	1	0	0	1	0	0	0	0	0	64	1		0	0	0	0	0
0	0	69	0	0	0	0	0	0	0	0	0	54	1		0	0	0	0	0
0	0	58	0	0	0	0	0	0	0	0	0		1		0	0	0	0	0
0	0	60	0	1	0	0	0	0	0	0	0		1		0	0	0	0	0
0	1	59	1	0	2	2	0	0	0	0	0		1		0	0	0	0	0
0	0	70	1	0	0	0	0	0	0	0	0		1		0	0	0	0	0
0	0	62	0	0	0	0	0	0	0	0	0	65	1		0	0	0	1	1
0	0	66	0	0	0	0	0	0	0	0	0		1		0	0	0	0	0
0	1	63	0	0	0	0	0	0	0	0	0		1		0	0	0	0	0
0	0	46	0	0	0	0	0	0	0	0	0	62	1		0	0	0	0	0
0	1	69	1	0	0	0	0	0	0	0	0		1		0	0	0	0	0
0	1	61	0	0	0	0	0	0	0	0	0		1		0	0	0	0	0
0	1	64	0	0	0	0	0	0	0	0	0		1		1	0	1			0
0	0	70	0	0	0	0	0	0	0	0	0	55		1	0	0	0	0	0
0	0	62	0	0	0	0	0	0	0	0	0	69	1		0	0	0	0	0
0	0	66	0	0	0	0	0	0	0	0	0	64	1		0	0	0	0	0
0	1	62	0	0	0	2	0	0	0	0	0	65	1		0	0	0	0	0
0	1	72	0	1	0	0	0	0	0	0	0	59	1		1	0				1
0	1	72	1	0	0	2	0	0	0	0	0		1		0	0	0	0	0
0	0	60	0	0	0	0	0	0	0	0	0	58	1		0	0	0	1	1
0	0	64	0	0	0	0	0	0	0	0	0		1		0	0	0	0	0
0	1	75	0	0	0	0	0	0	0	0	0	64	1		0	0	0	0	0
0	0	58	1	0	1	0	0	0	0	0	0	55	1		0	0	0	0	0
0	0	61	0	0	0	0	0	0	0	0	0			1	0	0	0	0	0
0	1	53	0	0	2	2	0	0	0	0	0	68	1		0	0	0	0	0
0	0	65	1	0	0	0	0	0	0	0	0	61	1		0	0	0	0	0
0	1	62	0	0	0	0	0	0	1	0	0	57	1		0	0	0	0	0
0	1	68	1	0	0	0	0	0	0	0	0	45	1		0	0	0	0	0
0	1	47	0	0	0	0	0	0	0	0	0		1		0	0	0	0	0
0	1	53	0	0	0	0	0	0	0	0	0		1		0	0	0	0	0
0	0	68	0	0	0	0	0	0	0	0	0	62	1		0	0	0	0	0
0	0	69	0	0	0	0	0	0	0	0	0		1		0	0	0	0	0
0	0	48	0	0	0	0	0	0	0	0	0		1		0	0	0	1	1
0	1	47	0	0	0	1	0	0	0	0	0		1		0	0	0	0	0
0	1	52	1	0	0	0	0	0	0	0	0		1		0	0	0	0	0
0	1	59	0	0	0	0	0	0	0	0	0	66	1		0	0	0	0	0
0	1	68	1	0	2	0	0	0	0	0	0	59	1		0	0	0	0	0
0	0	70	0	0	0	0	0	0	0	0	0		1		0	0	0	0	0
0	1	67	0	0	0	1	0	0	0	0	0		1		0	0	0	0	0
0	1	63	0	0	0	1	0	0	0	0	0		1		0	0	0	0	0
0	1	56	0	0	0	0	0	0	0	0	0	62	1		0	0	0	0	0
0	0	54	0	0	0	0	0	0	0	0	0		1		0	0	0	0	0
0	1	74	1	0	0	0	0	0	0	0	0		1		0	0	0	0	0
0	1	62	0	0	0	0	0	0	0	0	0	60	1		1	0				1
0	1	67	1	0	0	0	0	0	0	0	0	60	1		0	0	0	0	0
0	1	45	0	0	0	0	0	0	0	0	0	73	1		0	0	0	1	1
0	0	62	0	0	0	0	0	0	0	0	0	57	1		2	0				1
0	1	65	0	0	0	2	0	0	0	0	0		1		0	0	0	0	0
0	1	53	0	0	0	0	0	0	0	0	0		1		0	0	0	0	0
0	0	67	0	0	0	0	0	0	0	0	0	68	1		0	0	0	0	0
0	0	65	0	0	0	0	0	0	0	0	0		1		3	0				1
0	0	60	0	0	0	0	0	0	0	0	0	64	1	0	0	0	0	0	0
0	0	57	0	0	0	0	0	0	0	0	0	66	1	0	0	0	0	0	0
0	0	55	0	0	0	0	0	0	0	0	0		1	0	0	0	0	0	0
0	1	45	0	0	0	0	0	0	0	0	0	60	1	0	0	0	0	0	0
0	1	67	0	0	0	0	0	0	0	0	0		1	0	0	0	0	0	0
0	1	67	0	0	0	0	0	0	0	0	0	57	1	0	0	0	0	0	0
0	0	59	1	0	0	0	0	0	0	0	0	35	1	0	0	0	0	0	0
0	1	53	0	0	0	0	0	0	0	0	0	56	1	0	0	0	0	1	1
0	0	58	0	0	0	0	0	0	0	0	0	68	0	1	0	0	0	0	0
0	1	69	1	0	0	0	0	0	0	0	0	74	1	0	0	0	0	0	0
0	0	55	0	0	0	0	0	0	0	0	0	40	1	0	0	0	0	0	0
0	0	64	0	0	0	0	0	0	0	0	0	70	1	0	0	0	0	0	0
0	1	65	1	0	0	2	0	0	0	0	0		1	0	1	0				1
0	1	53	0	0	0	1	0	0	0	0	0		1	0	0	0	0	0	0
0	0	53	0	0	0	0	0	0	0	0	0		1	0	0	0	0	0	0
0	0	57	0	0	0	0	0	0	0	0	0		1	0	0	0	1	0	1
0	0	59	0	0	0	0	0	0	0	0	0	57	1	0	0	0	0	0	0
0	0	62	0	0	0	0	0	0	0	0	0	66	1	0	1	0				1
0	0	65	0	0	0	0	0	0	0	0	0		1	0	0	0	0	0	0
0	0	60	0	0	0	0	0	0	0	0	0	67	1	0	0	0	0	0	0
0	0	69	0	0	0	0	0	0	0	0	0	65	1	0	0	0	0	1	1
0	0	55	0	0	2	0	0	0	0	0	0	66	1	0	0	0	0	0	0
0	0	67	1	0	2	0	0	0	0	0	0	57	1	0	0	0	0	0	0
0	1	60	1	0	0	1	0	0	0	0	0		1	0	0	0	0	0	0
0	1	56	1	0	0	0	0	0	0	0	0		1	0	0	0	0	0	0
0	1	60	1	0	0	0	0	0	0	0	0		1	0	0	0	0	0	0
0	1	56	1	0	0	0	0	0	0	0	0		1	0	0	0	0	0	0
0	0	62	0	0	0	0	0	0	0	0	0		1	0	0	0	0	0	0
0	0	67	0	0	0	0	0	0	0	0	0	57	1		0	0	0	0	0
0	1	45	0	0	0	0	0	0	0	0	0		1		0	0	0	0	0
0	0	57	1	0	0	0	0	0	0	0	0		1		0	0	0	0	0
0	1	54	1	0	0	0	0	0	0	0	0	49	1		0	0	0	0	0
0	0	69	0	0	0	0	0	0	0	0	0		1		0	0	0	0	0
0	1	77	0	0	0	1	0	0	0	0	0	62	1		0	0	0	1	1
0	0	57	0	0	0	0	0	0	0	0	0	66	1		0	0	0	0	0
0	0	59	1	0	0	0	0	0	0	0	0	57	1		0	0	0	0	0
0	1	68	0	0	0	1	1	0	0	0	0		1		0	0	0	0	0
0	1	66	0	0	0	0	0	0	0	0	0		1		0	0	0	0	0
0	1	76	1	0	0	2	0	0	0	0	0		1		0	0	0	0	0
0	1	48	0	0	0	1	0	0	0	0	0	68	1		0	0	0	0	0
0	0	70	0	0	0	0	0	0	0	0	0	65	1		0	0	0	0	0
0	1	63	0	0	0	0	0	0	0	0	0		1		0	0	0	0	0
0	1	69	0	0	0	1	0	0	0	0	0	55	1		0	0	0	0	0
0	1	65	1	0	0	0	0	0	0	0	0	68	1		1	0				1
0	0	63	0	0	0	0	0	0	0	0	0		1		0	0	0	0	0
0	1	63	0	0	0	0	0	0	0	0	0	50	1		0	0	0	0	0
0	1	58	0	0	0	0	0	0	0	0	0		1		2	0		1	1	1
0	1	64	0	0	0	0	0	0	0	0	0	66	1		0	0	0	0	0
0	1	64	0	0	0	0	0	0	0	0	0	56	1		0	0	0	0	0
0	0	63	0	0	0	0	0	0	0	0	0	50	1		0	0	0	0	0
0	1	54	0	0	0	1	0	0	0	0	0		1		3	0				1
0	1	66	1	0	0	0	0	0	0	0	0	74	1		0	0	0	0	0
0	0	60	0	0	0	0	0	0	0	0	0		1		0	0	0	0	0
0	0	66	0	0	0	0	0	0	0	0	0	70	1		0	0	0	0	0
0	1	72	0	0	0	0	0	0	0	0	0	65	1		0	0	0	0	0
0	0	67	0	0	0	0	0	0	0	0	0	71	1		0	0	0	0	0
0	1	56	1	0	0	2	0	0	0	0	0	61	1		0	0	0	0	0
0	0	63	1	0	2	0	0	0	0	0	0	55	1		0	0	0	0	0
0	0	61	0	0	0	0	0	0	0	0	0	66	1		0	0	0	0	0
0	0	52	0	0	0	0	0	0	0	0	0	56	1		0	0	0	1	1
0	1	77	0	0	2	0	0	0	0	0	0	56	1		0	0	0	0	0
0	1	49	0	0	0	1	0	0	0	0	0	66	1		0	0	0	0	0
0	1	61	1	0	2	2	0	0	0	0	0	68	1		0	0	0	0	0
0	0	66	1	0	0	0	0	0	0	0	0	66	1	0	1	0				1
0	1	59	1	0	0	0	0	0	0	0	0	61	1	0	0	0	1	0	1
0	0	62	0	0	0	0	0	0	0	0	0		1	0	0	0	0	0	0
0	0	68	0	0	0	0	0	0	0	0	0	67	1	0	0	0	0	0	0
0	1	53	1	0	0	0	0	0	0	0	0		1	0	0	0	0	0	0
0	0	56	1	0	0	0	0	0	0	0	0		1	0	1	0				1
0	0	61	0	0	0	0	0	0	0	0	0	60	1	0	0	0	0	0	0
0	0	67	1	0	0	0	0	0	0	0	0	64	1	0	0	0	0	0	0
0	1	60	1	0	0	1	0	0	0	0	0		1	0	0	0	0	0	0
0	0	61	1	0	2	0	0	0	0	0	0	50	1	0	0	0	0	1	1
0	0	62	0	0	0	0	0	0	0	0	0		1	0	0	0	0	0	0
0	0	60	0	0	0	0	0	0	0	0	0		1	0	0	0	0	0	0
0	1	56	0	0	0	1	0	0	0	0	0		1	0	0	0	0	0	0
0	0	78	0	0	0	0	0	0	0	0	0	75	1	0	0	0	0	0	0
0	0	54	0	0	0	0	0	0	0	0	0	40	1	0	0	0	0	0	0
0	0	49	0	0	0	2	0	0	0	0	0	60	1	0	0	0	0	0	0
0	1	73	1	0	2	0	0	0	0	0	0	68	1	0	0	0	0	0	0
0	1	37	1	0	0	1	1	0	0	0	0	50	1	0	0	0	0	0	0
0	0	63	0	0	0	0	0	0	0	0	0	59	1		0	0	0	0	0
0	0	55	1	0	0	0	0	0	0	0	0	55	1		0	0	0	0	0
0	1	42	1	0	0	0	0	0	0	0	0	42	1	0	0	0	0	0	0
0	0	66	0	0	0	0	0	0	0	0	0	62	1	0	0	0	0	0	0
0	0	59	0	0	0	0	0	0	0	0	0	58	1	0	0	0	0	1	1
0	0	65	0	0	0	0	0	0	0	0	0		1	0	0	0	0	0	0
0	1	63	0	0	0	0	0	0	0	0	0		1	0	0	0	0	0	0
0	0	72	0	0	0	0	0	0	0	0	0	38	1	0	0	0	0	0	0
0	1	41	0	0	0	1	0	0	0	0	0		1	1	0	0	0	0	0
0	1	69	1	0	0	0	0	0	0	0	0	68	1	1	0	0	0	0	0
0	0	71	0	0	0	0	0	0	0	0	0	67	1	0	0	0	0	0	0
0	0	68	0	0	0	0	0	0	0	0	0		1	0	0	0	0	0	0
0	1	78	1	0	0	1	0	0	0	0	0	66	1	0	0	0	0	0	0
0	1	69	0	0	0	0	0	0	0	0	0	70	1	0	1	0				1
0	0	63	0	0	0	0	0	0	0	0	0	66	1	0	0	0	0	0	0
0	1	72	1	0	0	0	0	0	0	0	0	57	1	0	0	0	0	0	0
0	0	71	0	0	0	0	0	0	0	0	0	61	1	0	2	0				1
0	0	64	0	0	0	0	0	0	0	0	0		1	0	5	0				1
0	0	56	0	0	0	0	0	0	0	0	0	65	1		0	0	0	0	0
0	1	65	0	0	0	2	0	0	0	0	0	29	1		0	0	0	0	0
0	1	64	0	0	0	0	0	0	0	0	0	56	1		3	0				1
0	0	59	0	0	0	0	0	0	0	0	0	64	1		0	0	0	0	0
0	1	55	1	0	0	0	0	0	0	0	0	50	1		0	0	0	0	0
0	0	59	0	0	0	0	0	0	0	0	0	57	1		0	0	0	0	0
0	1	52	0	0	0	0	0	0	0	0	0	61	1		0	0	0	0	0
0	1	60	1	0	0	2	0	0	0	1	0	65	1		0	0	0	0	0
0	0	65	1	0	0	0	0	0	0	0	0	60	1		0	0	0	0	0
0	0	64	1	0	0	0	0	0	0	0	0	65	1		0	0	0	0	0
0	1	61	1	0	0	0	0	0	0	0	0	68	1		0	0	0	0	0
0	1	37	0	0	0	1	0	0	0	0	0	63	1		0	0	0	0	0
0	1	55	1	0	0	0	0	0	0	0	0	55	1		0	0	0	1	1
0	0	71	1	0	0	0	0	0	0	0	0	66	1		0	0	0	0	0
0	0	57	0	0	2	0	0	0	0	0	0	63	1		0	0	1	0	1
0	0	57	0	0	0	0	0	0	0	0	0	67	1		0	0	0	0	0
0	1	76	0	0	0	0	0	0	0	0	0	69	1		0	0	0	0	0
0	0	47	0	0	0	0	0	0	0	0	0	68	1		0	0	0	0	0
0	1	53	0	0	0	0	0	0	0	0	0	68	1		0	0	0	0	0
0	0	67	0	0	0	0	0	0	0	0	0	67	1		0	0	0	0	0
0	1	61	0	0	0	0	0	0	0	0	0	74	1		0	0	0	0	0
0	0	44	1	0	0	0	0	0	0	0	0	70	1		0	0	0	0	0
0	1	54	0	0	0	0	0	0	0	0	0	65	1		0	0	0	0	0
0	0	44	1	0	0	0	0	0	0	0	0	43	1		0	0	0	0	0
0	0	71	0	0	0	0	0	0	0	0	0	65	1		0	0	0	0	0
0	0	68	1	0	0	0	0	0	0	0	0	66	1		0	0	0	1	1
0	0	70	1	0	0	0	0	0	0	0	0	57	1		0	0	0	0	0
0	0	47	0	0	0	0	0	0	0	0	0	75	1		0	0	0	0	0
0	0	71	1	0	0	0	0	0	0	0	0	65	1		0	0	0	0	0
0	0	63	0	0	0	0	0	0	0	0	0	63	1		0	0	0	0	0
0	0	56	0	0	0	0	0	0	0	0	0	69	1		0	0	0	0	0
0	1	52	1	0	0	0	0	0	0	0	0	60	1		0	0	0	0	0
0	0	46	0	0	0	0	0	0	0	0	0	67	1		0	0	0	0	0
0	1	59	0	0	0	0	0	0	0	0	0	64	1		0	0	0	0	0
0	1	53	1	0	0	1	0	0	0	0	0	66	1		0	0	0	0	0
0	1	55	0	0	0	0	0	0	0	0	0	69	1		0	0	0	0	0
0	1	80	1	0	0	0	0	0	0	0	0	54	1		0	0	0	0	0
0	1	74	0	0	0	0	0	0	0	0	0	62	1		0	0	0	0	0
0	0	56	0	0	0	0	0	0	0	0	0	67	1		1	0				1
0	1	62	0	0	0	0	0	0	0	0	0	70	1		0	0	0	0	0
0	0	68	1	0	0	0	0	0	0	0	0	63	1		0	0	0	0	0
0	1	74	0	0	0	0	0	0	0	0	0	68	1		2	0				1
0	0	76	0	0	0	0	0	0	0	0	0	68	1		0	0	0	0	0
0	0	49	0	0	0	0	0	0	0	0	0	62	1		0	0	0	0	0
0	0	55	0	0	0	0	0	0	0	0	0	71	1		0	0	0	0	0
0	1	77	0	0	0	0	0	0	0	0	1	57	1		3	0				1
0	1	66	1	0	0	0	0	0	0	0	0	71	1		0	0	0	0	0
0	1	77	0	0	0	0	0	0	0	0	0	61	1		0	0	0	0	0
0	0	59	0	0	0	0	0	0	0	0	0	29	1		0	0	0	0	0
0	1	80	1	0	0	2	0	0	0	1	0	61	1		0	0	0	0	0
0	0	64	0	0	0	0	0	0	0	0	0	68	1		0	0	0	0	0
0	0	75	1	0	0	0	0	0	0	0	0	54	1		0	0	0	1	1
0	1	57	0	0	0	0	0	0	0	0	0	71	1		0	0	0	0	0
0	1	68	0	0	2	0	0	0	0	0	0	63	1		0	0	0	0	0
0	1	68	1	0	0	0	0	0	0	0	0	65	1		0	0	0	0	0
0	1	70	0	0	2	0	0	0	0	0	0	64	1		0	0	0	0	0
0	1	42	1	0	0	0	0	0	0	0	0	73	1		0	0	0	0	0
0	1	58	1	0	0	1	0	0	0	0	0	64	1		0	0	0	0	0
0	1	68	1	0	0	0	0	0	0	0	0	50	1		1	0			1	0
0	0	51	1	0	0	0	0	0	0	0	0	67	1		0	0	0	0	0
0	1	57	0	0	0	0	0	0	0	0	0	70	1		0	0	0	0	0
0	0	59	0	0	0	0	0	0	0	0	0	69	1		0	0	0	0	0
0	0	54	0	0	0	0	0	0	0	0	0	61	1		0	0	0	0	0
0	0	53	0	0	0	0	0	0	0	0	0	66	1		1	0				1
0	1	53	0	0	2	0	0	0	0	0	0	61	1		0	0	0	1	1
0	1	65	1	0	0	0	0	0	0	0	0	67	1		0	0	0	0	0
0	1	64	1	0	0	1	0	0	0	0	0	69	1		0	0	0	0	0
0	1	68	0	0	0	0	0	0	0	1	0	61	1		0	0	0	0	0
0	1	60	0	0	0	0	0	0	0	0	0	55	1		0	0	0	0	0
0	1	67	1	0	0	0	0	0	0	0	0	36	1		0	0	0	0	0
0	1	48	0	0	0	0	0	0	0	0	0	61	1		0	0	0	0	0
0	1	64	0	0	0	0	0	0	0	0	0	69	1		0	0	0	0	0
0	1	61	1	0	0	0	0	0	0	0	0	42	1		0	0	0	0	0
0	0	57	0	0	0	1	0	0	0	0	0	60	1		0	0	0	0	0
0	0	67	1	0	0	0	0	0	0	0	0	63	1		0	0	0	0	0
0	1	59	1	0	2	1	0	0	0	0	0	59	1		0	0	0	0	0
0	1	70	0	0	2	0	1	0	0	1	0	59	1		0	0	0	0	0
0	0	49	0	0	0	0	0	0	0	0	0	72	1	0	0	0	0	1	1
0	0	57	0	0	0	0	0	0	0	0	0	67	1		0	0	0	0	0
0	0	67	0	0	0	0	0	0	0	0	0	66		1	0	0	0	0	0
0	1	59	0	0	0	0	0	0	0	0	0	50	1		0	0	0	0	0
0	0	51	0	0	0	0	0	0	0	0	0	62	1		0	0	0	0	0
0	0	49	0	0	0	0	0	0	0	0	0	35	1		0	0	0	0	0
0	0	70	0	0	0	0	0	0	0	0	0	63	1		0	0	0	0	0
0	1	75	0	0	0	0	0	0	1	0	0	70	1		0	0	0	0	0
0	0	65	0	0	0	0	0	0	0	0	0	67	1		0	0	0	0	0
0	1	63	0	0	0	0	0	0	0	0	0	71	1		0	0	0	0	0
0	0	71	0	0	0	0	0	0	0	0	0	62		1	0	0	0	0	0
0	0	71	0	0	0	0	0	0	0	0	0	62	1		0	0	0	0	0
0	1	64	1	0	0	0	0	0	0	0	0	61	1		1	0		1		0
0	0	62	1	0	0	0	0	0	0	0	0	63	1		0	0	0	1	1
0	0	59	0	0	0	0	0	0	0	0	0	40	1		0	0	0	0	0
0	1	52	0	0	0	0	0	0	0	0	0	48	1		2	0				1
0	1	60	0	0	2	0	0	0	0	0	0	61	1		0	0	0	0	0
0	1	56	0	0	0	0	0	0	0	0	0	66	1		0	0	0	0	0
0	0	66	0	0	0	0	0	0	0	0	0	63	1		0	0	0	0	0
0	0	76	0	0	2	0	0	0	0	0	0	65	1		3	0				1
0	0	59	1	0	0	0	0	0	0	0	0	47	1		0	0	0	0	0
0	1	50	0	0	0	1	0	0	0	0	0	50	1		0	0	0	0	0
0	1	61	0	0	0	0	0	0	0	0	0	66	1		0	0	0	0	0
0	0	56	0	0	0	0	0	0	0	0	0	67	1		0	0	0	0	0
0	1	68	1	0	0	2	0	0	0	0	0	68	1		0	0	0	0	0
0	1	61	1	0	0	0	0	0	0	0	0	69	1		0	0	0	0	0
0	0	51	1	0	0	0	0	0	0	0	0	48	1		0	0	0	1	1
0	0	61	0	0	0	0	0	0	0	0	0	71	1		0	0	0	0	0
0	0	62	0	0	0	0	0	0	0	0	0	69	1		0	0	0	0	0
0	1	64	1	0	0	2	0	0	0	0	0	55	1		0	0	0	0	0
0	1	64	0	0	0	2	0	0	0	0	0	58	1		0	0	0	0	0
0	0	44	0	0	0	0	0	0	0	0	0	63	1		0	0	0	0	0
0	0	64	0	0	0	0	0	0	0	0	0	65	1		1	0				1
0	1	72	1	0	0	0	0	0	0	0	0	49	1		0	0	0	0	0
0	0	62	1	0	0	0	0	0	0	0	0	67	1		0	0	0	0	0
0	0	67	0	0	0	0	0	0	0	0	0	70	1		0	0	1	0	1
0	1	63	1	0	0	0	0	0	0	0	0	68	1		0	0	0	0	0
0	0	49	0	0	0	0	0	0	0	0	0	69	1		1	0				1
0	0	78	1	0	0	0	0	0	0	0	0	59	1		0	0	0	0	0
0	0	73	0	0	0	0	0	0	0	0	0	58	1		0	0	0	1	1
0	0	57	0	0	0	0	0	0	0	0	0	70	1		0	0	0	0	0
0	0	67	1	0	0	0	0	0	0	0	0	69	1		0	0	0	0	0
0	0	51	0	0	0	0	0	0	0	0	0	50	1		0	0	0	0	0
0	1	53	0	0	0	0	0	0	0	0	0	66	1		0	0	0	0	0
0	0	74	0	0	0	0	0	0	0	0	0	70	1		0	0	0	0	0
0	1	60	0	0	0	0	0	0	0	0	0	63	1		0	0	0	0	0
0	1	45	0	0	0	0	0	0	0	0	0	59	1		0	0	0	0	0
0	1	63	1	0	0	2	0	0	0	0	0	69	1		0	0	0	0	0
0	0	68	1	0	0	0	0	0	0	0	0	66	1		0	0	0	0	0
0	0	59	0	0	0	0	0	0	0	0	0	64	1		0	0	0	0	0
0	1	70	1	0	0	0	0	0	0	0	0	65	1		0	0	0	0	0
0	1	71	0	0	0	0	0	0	0	0	0	36	1		0	0	0	0	0
0	1	70	1	0	0	0	0	0	0	0	0	69	1		0	0	0	1	1
0	0	60	0	0	0	0	0	0	0	0	0	60	1		0	0	0	0	0
0	1	63	1	0	0	0	0	0	0	0	0	53	1		0	0	0	0	0
0	0	55	0	0	0	0	0	0	0	0	0	61	1		0	0	0	0	0
0	1	58	1	0	0	0	0	0	0	0	0	64	1		0	0	0	0	0
0	1	65	1	0	0	0	0	0	0	0	0	63	1		0	0	0	0	0
0	1	63	1	0	2	0	0	0	0	0	0	71	1		0	0	0	0	0
0	0	65	1	0	0	0	0	0	0	0	0	70	1		0	0	0	0	0
0	1	48	0	0	0	0	0	0	0	0	0	51	1		0	0	0	0	0
0	1	60	0	0	0	0	0	0	0	0	0	54	1		0	0	0	0	0
0	1	61	0	0	0	0	0	0	0	0	0	65	1		0	0	0	0	0
0	1	52	0	0	0	0	0	0	0	0	0	70	1		1	0				1
0	0	56	1	0	0	0	0	0	0	0	0	60	1		0	0	0	0	0
0	1	58	0	0	2	0	0	0	0	1	0	66	1		0	0	0	1	1
0	1	71	0	0	0	0	0	0	0	0	0	64	1		2	0				1
0	1	60	0	0	0	1	0	0	0	0	0	63	1		5	0				1
0	1	63	0	0	0	0	0	0	0	0	0	66	1		0	0	0	0	0
0	0	73	1	0	0	0	0	0	0	0	0	60	1		0	0	0	0	0
0	0	71	1	0	0	0	0	0	0	0	0	69	1		3	0				1
0	0	67	0	0	0	0	0	0	0	0	0	58	1		0	0	0	0	0
0	1	69	0	0	0	0	0	0	0	0	0		1		0	0	0	0	0
0	1	47	0	0	0	0	0	0	0	0	0	64	1		0	0	0	0	0
0	0	66	1	0	0	0	0	0	0	0	0	67	1		0	0	0	0	0
0	1	52	0	0	0	0	0	0	0	0	0	66	1		0	0	0	0	0
0	0	52	0	0	0	0	0	0	0	0	0	57	1		0	0	0	0	0
0	1	63	0	0	0	0	0	0	0	0	0	59	1		0	0	0	0	0
0	1	51	0	0	0	0	0	0	0	0	0	69	1		0	0	0	1	1
0	1	63	0	0	0	0	0	0	0	0	0	53	1		0	0	0	0	0
0	1	51	0	0	0	1	0	0	0	0	0	68	1		0	0	0	0	0
0	0	70	1	0	1	0	0	0	0	1	0	66	1		0	0	0	0	0
0	1	45	1	0	0	0	0	0	0	0	0	61	1		0	0	0	0	0
1	0	58	0	0	0	0	0	0	0	0	0	70	1		0	0	0	0	0
1	1	62	0	0	0	1	0	0	0	0	0	63	1		0	0	1	0	1
1	0	66	0	0	0	0	0	0	0	0	0	68	1		0	0	0	0	0
1	0	52	0	0	0	0	0	0	0	0	0	58	1		0	0	0	0	0
1	0	65	1	0	0	0	0	0	0	0	0	62	1		0	0	0	0	0
1	0	46	0	0	0	0	0	0	0	0	0	69	1		0	0	0	0	0
1	1	54	0	0	0	0	0	0	0	0	0	59	1		0	0	0	0	0
1	0	75	0	0	0	0	0	0	0	0	0	67	1		0	0	0	0	0
1	1	61	1	0	2	1	0	0	1	0	0	69	1		0	0	0	1	1
1	0	66	0	0	0	0	0	0	0	0	0	60	1		0	0	0	0	0
1	1	66	0	0	0	0	0	0	0	0	0	72	1		0	0	0	0	0
1	0	69	0	0	0	0	0	0	0	0	0	65	1		0	0	0	0	0
1	0	64	1	0	0	0	0	0	0	0	0	58	1		0	0	0	0	0
1	1	54	0	0	0	0	0	0	0	0	0	63	1	0	0	0	0	0	0
1	0	65	0	0	0	0	0	0	0	0	0	70	1	0	0	0	0	0	0
1	0	54	0	0	0	0	0	0	0	0	0	66	1		0	0	0	0	0
1	1	63	0	0	0	0	0	0	0	0	0	62	1		0	0	0	0	0
1	1	30	0	0	0	0	0	0	0	0	0	63	1		0	0	0	0	0
1	0	73	1	0	0	0	0	0	0	0	0	68	1	0	0	0	0	0	0
1	0	64	0	0	0	0	0	0	0	0	0	58	1	0	0	0	0	0	0
1	1	65	0	0	0	0	0	0	0	0	0	68	1		0	0	0	0	0
1	0	62	0	0	0	0	0	0	0	0	0	72	1		0	0	0	1	1
1	0	56	0	0	0	0	0	0	0	0	0	58	1		0	0	0	0	0
1	0	62	0	0	0	0	0	0	0	0	0	62	1	0	0	0	0	0	0
1	1	43	0	0	0	0	0	0	0	0	0	60	1		0	0	0	0	0
1	0	55	0	0	0	0	0	0	0	0	0	75	1		0	0	0	0	0
1	0	62	0	0	0	0	0	0	0	0	0	55	1		0	0	0	0	0
1	0	71	0	0	0	0	0	0	0	0	0	72	1	0	0	0	0	0	0
1	0	68	0	0	0	0	0	0	0	0	0	63	0	1	0	0	0	0	0
1	0	65	0	0	0	0	0	0	0	0	0	67	1		0	0	0	0	0
1	0	71	1	0	2	0	0	0	0	0	0	68	1	0	0	0	0	0	0
1	1	71	1	0	0	2	0	0	0	0	0	66	1	0	0	0	0	0	0
1	1	63	0	0	0	2	0	0	0	0	0	68	1	0	0	0	0	0	0
1	1	65	1	0	0	2	0	0	0	0	0	60	1		0	0	0	0	0
1	0	52	0	0	0	0	0	0	0	0	0	61	1		0	0	0	1	1
1	1	68	0	0	0	0	0	0	0	0	0	68	1	0	0	0	0	0	0
1	1	49	0	0	0	0	0	0	0	0	0	69	1	0	0	0	0	0	0
1	1	72	0	0	0	0	0	0	0	0	0	68	1	0	0	0	0	0	0
1	1	45	1	0	0	0	0	0	0	0	0	60	1	0	0	0	0	0	0
1	1	56	0	0	0	0	0	0	0	0	0	60	1	0	0	0	0	0	0
1	0	72	1	0	0	0	0	0	0	0	0	67	1		0	0	0	0	0
1	0	68	1	0	0	0	0	0	0	0	0	71	1		0	0	0	0	0
1	1	48	0	0	0	2	0	0	0	0	0	71	1		0	0	0	0	0
1	0	67	0	0	0	0	0	0	0	0	0	58	1		0	0	0	0	0
1	1	58	0	0	0	2	0	0	0	0	0	45	1		0	0	0	0	0
1	0	73	1	0	0	0	0	0	0	0	0	64	1		0	0	0	0	0
1	0	60	1	0	0	0	0	0	0	0	0	69	1		0	0	0	0	0
1	1	61	1	0	2	1	0	0	0	1	0	69	1		0	0	0	1	1
1	1	66	0	0	0	2	0	0	0	0	0	71	1		0	0	0	0	0
1	1	54	0	0	0	0	0	0	0	0	0	50	1		0	0	0	0	0
1	1	55	1	0	0	2	0	0	0	0	0	67	1		0	0	1	0	1
1	1	62	0	0	0	1	0	0	0	0	0	67	1		0	0	0	0	0
1	0	59	0	0	0	0	0	0	0	0	0	68	1		0	0	0	0	0
1	1	66	1	0	2	0	0	0	0	0	0	67	1		0	0	0	0	0
1	1	58	0	0	0	1	0	0	0	0	0	62	1		0	0	0	0	0
1	0	56	0	0	0	0	0	0	0	0	0	68	1		0	0	0	0	0
1	0	63	0	0	0	0	0	0	0	0	0	62	1		0	0	0	0	0
1	0	77	1	0	0	0	0	0	0	0	0	65	1		0	0	0	0	0
1	0	64	0	0	0	0	0	0	0	0	0	66	1		0	0	0	0	0
1	0	58	0	0	0	0	0	0	0	0	0	56	1		0	0	0	0	0
1	1	59	0	0	0	0	0	0	0	0	0	33	1		0	0	0	1	1
1	1	66	0	0	0	0	0	0	0	0	0	61	1		0	0	0	0	0
1	1	70	0	0	0	0	0	0	0	0	0	69	1		0	0	0	0	0
1	0	76	0	0	0	0	0	0	0	0	0	58	1		0	0	0	0	0
1	0	59	1	0	0	0	0	0	0	0	0	69	1	1	0	0	0	0	0
1	1	65	1	0	0	0	0	0	0	0	0	48	1		0	0	0	0	0
1	1	76	0	0	0	0	0	0	0	0	0	53	1		0	0	0	0	0
1	1	82	1	0	0	2	0	0	0	0	0	62	1		0	0	0	0	0
1	1	46	0	0	0	2	0	0	0	0	0	48	1		0	0	0	0	0
1	1	65	0	0	0	0	0	0	0	0	0	50	1		0	0	0	0	0
1	0	57	0	0	0	0	0	0	0	0	0	78	1		0	0	0	0	0
1	0	50	0	0	0	0	0	0	0	0	0	66	1		0	0	0	0	0
1	1	64	0	0	0	1	0	0	0	0	0	65	1		0	0	0	0	0
1	0	68	1	0	2	0	0	0	0	0	0	66	1		0	0	0	1	1
1	0	26	0	0	0	0	0	0	0	0	0	69	1		0	0	0	0	0
1	1	67	1	0	0	0	0	0	0	0	0	60	1		0	0	0	0	0
1	0	51	1	0	0	0	0	0	0	0	0	47	1		0	0	0	0	0
1	1	75	0	0	0	2	0	0	0	0	0	69	1		0	0	0	0	0
1	0	74	0	0	0	0	0	0	0	0	0	69	1		0	1	0	0	1
1	0	55	0	0	0	0	0	0	0	0	0	70	1		0	0	0	0	0
1	1	51	0	0	0	1	0	0	0	0	0	69	1		0	0	0	0	0
1	0	75	1	0	0	0	0	0	0	0	0	53	1		0	0	0	0	0
1	1	71	1	0	2	0	0	0	0	0	0	61	1		0	0	0	0	0
1	1	64	1	0	0	0	0	0	0	0	0	63	1		0	0	0	0	0
1	0	74	0	0	0	0	0	0	0	0	0	67	1		0	0	0	0	0
1	0	72	0	0	0	0	0	0	0	0	0	66	1		0	0	0	0	0
1	1	70	1	0	0	0	0	0	0	0	0	55	1		0	1	0	1	2
1	0	52	0	0	0	0	0	0	0	0	0	68	1		0	0	0	0	0
1	1	59	0	0	1	0	0	0	0	0	0	69	1		0	0	0	0	0
1	0	59	0	0	0	0	0	0	0	0	0	65	1		0	0	0	0	0
1	1	53	0	0	0	0	0	0	0	0	0	63	1		0	0	0	0	0
1	0	55	0	0	0	0	0	0	0	0	0	38	1		0	0	0	0	0
1	1	52	0	0	0	0	0	0	0	0	0	63	1		0	0	0	0	0
1	0	62	0	0	0	0	0	0	0	0	0	51	1		0	0	0	0	0
1	1	65	0	0	0	1	0	0	0	0	0	64	1		0	0	0	0	0
1	1	46	0	0	0	0	0	0	0	0	0	65	1		0	0	0	0	0
1	1	50	0	0	0	0	0	0	0	0	0	69	1		0	0	0	0	0
1	1	56	1	0	0	1	0	0	0	0	0	63	1		0	0	0	0	0
1	1	41	1	0	0	0	0	0	0		0	38	1		0	0	0	0	0
1	1	70	0	0	0	2	0	0	0	0	0	46	1		0	0	1	1	2
1	0	56	0	0	0	0	0	0	0	0	0	63	1		0	0	0	0	0
1	1	79	0	0	0		0	0	0	0	0	69	1		0	0	0	0	0
1	1	63	0	0	0	1	0	0	0	0	0	50	1		0	0	0	0	0
1	0	56	0	0	0	0	0	0	0	0	0	44	1		0	0	0	0	0
1	1	64	0	0	0	0	0	0	0	0	0	67	1		0	0	0	0	0
1	0	59	0	0	0	0	0	0	0	0	0	68	1		0	0	0	0	0
1	0	70	0	0	0	0	0	0	0	0	0	70	1		0	0	0	0	0
1	0	64	1	0	2	0	0	0	0	0	0	54	1		0	0	0	0	0
1	0	58	1	0	0	0	0	0	0	0	0	68	1		0	0	0	0	0
1	1	53	1	0	0	1	0	0	0	0	0	43	1		0	0	0	0	0
1	0	64	1	0	0	0	0	0	0	0	0	56	1		0	0	0	0	0
1	0	66	0	1	0	0	0	0	0	0	0	67	1		0	0	0	0	0
1	1	53	0	0	0	1	0	0	0	0	0	70	1		0	0	0	1	1
1	0	58	0	0	0	0	0	0	0	0	0	56	1		0	0	0	0	0
1	1	61	0	0	0	0	0	0	0	0	0	61	1		0	0	0	0	0
1	0	52	0	0	0	0	0	0	0	0	0	70	1		0	0	0	0	0
1	1	75	1	0	0	0	0	0	0	0	0	64	1		1	0	0	0	1	0
1	1	68	0	0	0	0	0	0	0	0	0	50	1		0	0	0	0	0
1	1	63	0	0	2	2	0	0	0	0	0	76	1		0	0	0	0	0
1	1	75	0	0	0	1	0	0	0	0	0	59		1	0	0	0	0	0
1	1	66	0	0	0	0	0	0	0	0	0	62	1		0	0	0	0	0
1	0	64	0	0	0	0	0	0	0	0	0	64	1		0	0	0	0	0
1	0	55	0	0	0	0	0	0	0	0	0	73	1		0	0	0	0	0
1	1	42	0	0	0	1	0	0	0	0	0	53	1		0	0	0	0	0
1	0	42	0	0	0	0	0	0	0	0	0	65	1		0	0	0	0	0
1	1	72	0	0	0	1	0	0	0	0	0	49	1		0	0	0	1	1
1	0	70	1	0	2	0	0	0	0	0	0	67		1	0	0	0	0	0
1	0	64	1	0	2	0	0	0	0	0	0	50	1		0	0	0	0	0
1	1	52	0	0	0	0	0	0	0	0	0	73	1		0	0	0	0	0
1	0	50	0	0	0	0	0	0	0	0	0	71	1		0	0	0	0	0
1	0	46	1	0	0	0	0	0	0	0	0	70	1		0	0	0	0	0
1	0	57	0	0	0	0	0	0	0	0	0	66	1		0	0	0	0	0
1	1	66	1	0	0	2	0	0	0	0	0	66	1		0	0	0	0	0
1	1	81	0	0	0	0	0	0	0	0	0	61	1		0	0	0	0	0
1	1	69	1	0	0	0	1	0	0	0	0	46	1		0	0	0	0	0
1	0	53	0	0	0	0	0	0	0	0	0	38	1		0	0	0	0	0
1	0	65	1	0	0	0	0	0	0	0	0	50	1		0	0	0	0	0
1	1	78	0	0	0	0	0	0	0	0	0	65	1		0	0	0	0	0
1	0	50	0	0	0	0		0	0				1		0	0	0	1	1
1	1	64	1	0	2	2	0	0	0	0	0	63	1		0	0	0	0	0
1	1	55	0	0	0	0	0	0	0	0	0	63	1		0	0	0	0	0
1	0	81	0	0	2	0	0	0	1	0	0	62	1		0	0	0	0	0
1	1	43	0	0	0	2	0	0	0	0	0	60	1		0	0	0	0	0
1	0	50	1	0	0	0	0	0	0	0	0	62	1		0	0	0	0	0
1	1	47	0	0	0	0	0	0	0	0	0	47	1		0	0	0	0	0
1	0	69	0	0	0	0	0	0	0	0	0	71	1		0	0	0	0	0
1	1	61	1	0	0	0	0	0	0	0	0		1		0	0	0	0	0
1	0	56	0	0	0	0	0	0	0	0	0	59	1		0	0	0	0	0
1	1	67	0	0	0	0	0	0	0	0	0	60	1		0	0	1	0	1
1	1	49	0	0	0	0	0	0	0	0	0	65	1		0	0	0	0	0
1	0	69	1	0	2	0	0	0	0	0	0	68	1		0	0	0	0	0
1	1	55	0	0	0	0	0	0	0	0	0	61	1		0	0	0	1	1
1	0	67	0	0	2	0	0	0	0	0	0	45	1		0	1	0	0	1
1	1	44	0	0	0	0	0	0	0	0	0	63	1		0	0	0	0	0
1	1	55	1	0	2	1	0	0	0	0	0	67	1		0	0	0	0	0
1	0	58	0	0	0	0	0	0	0	0	0	65	1		0	0	0	0	0
1	0	70	0	0	0	0	0	0	0	0	0	70	1		0	0	0	0	0
1	0	46	0	0	0	0	0	0	0	0	0	64	1		0	0	0	0	0
1	1	52	1	0	0	0	0	0	0	0	0	71	1		0	0	0	0	0
1	1	70	0	0	0	0	0	0	0	0	0	68	1	1	0	0	0	0	0
1	1	68	1	0	0	0	0	0	1	0	0	62	1		0	0	0	0	0
1	1	61	0	0	0	2	0	0	0	0	0	73	1		0	0	0	0	0
1	1	72	1	0	0	1	0	0	0	0	0	60	1		0	0	0	0	0
1	0	65	0	0	0	0	0	0	0	0	0	63	1		0	0	0	0	0
1	1	59	0	0	0	0	0	0	0	0	0	64	1		0	0	0	1	1
1	0	57	0	0	0	0	0	0	0	0	0	71	1		0	0	0	0	0
1	1	63	1	0	0	0	0	0	1	1	0	64	1		0	0	0	0	0
1	1	56	0	0	0	0	0	0	1	0	0	0	1		0	0	0	0	0
1	1	54	0	0	0	1	0	0	0	0	0	62	1		0	0	0	0	0
1	0	72	1	0	0	0	0	0	0	0	0	68	1		0	0	0	0	0
1	1	62	0	0	0	0	0	0	0	0	0	71	1		0	0	0	0	0
1	1	71	0	0	0	0	0	0	0	0	0	73	1		0	0	0	0	0
1	0	58	0	0	0	0	0	0	0	0	0	69	1		0	0	0	0	0
1	1	59	0	0	0	0	0	0	0	0	0	60	1		0	0	0	0	0
1	1	63	1	0	0	0	0	0	0	0	0	40	1		0	0	0	0	0
1	0	56	0	0	0	0	0	0	0	0	0	61	1		0	0	0	0	0
1	1	67	0	0	0	1	0	0	0	0	0	68	1		0	0	0	0	0
1	0	58	0	0	0	0	0	0	0	0	0	67	1	1	0	0	0	1	1
1	1	71	0	0	0	0	0	0	0	0	0	64	1		0	0	0	0	0
1	1	79	1	0	0	0	1	0	0	0	0	54	1		0	0	0	0	0
1	0	77	1	0	0	0	0	0	0	0	0	64	1		0	0	0	0	0
1	1	72	0	0	0	0	0	0	0	1	0	68		1	0	0	0	0	0
1	0	63	1	0	0	0	0	0	0	0	0	64	1		0	0	0	0	0
1	0	66	0	0	2	0	0	0	0	0	0	58	1		0	0	0	0	0
1	1	66	0	0	0	0	0	0	0	0	0	55	1		0	0	0	0	0
1	1	59	1	0	0	1	0	0	0	0	0	67	1		0	0	0	0	0
1	1	56	0	0	0	0	0	0	0	0	0	66	1		0	0	0	0	0
1	1	58	1	0	0	1	0	0	0	0	0	58	1		0	0	0	0	0
1	1	70	1	0	0	2	0	0	0	0	0	62	1		0	0	0	0	0
1	1	50	0	0	0	1	0	0	0	0	0	69	1		0	1	0	0	1
1	1	56	0	0	0	2	0	0	0	0	0	66	1		0	0	0	1	1
1	0	54	0	0	0	0	0	0	0	0	0	64	1		0	0	0	0	0
1	0	51	0	0	0	0	0	0	0	0	0	67	1		0	0	0	0	0
1	0	75	0	0	0	1	0	0	0	0	0	62	1		0	0	0	0	0
1	0	78	1	0	1	0	0	0	0	0	0	67	1		0	0	0	0	0
1	1	75	1	0	0	2	0	0	0	0	0	73	1		0	0	0	0	0
1	1	54	0	0	0	0	0	0	0	0	0	66	1		0	0	0	0	0
1	1	48	0	0	0	0	0	0	0	0	0	58	1		0	0	1	0	1
1	0	53	0	0	0	0	0	0	0	0	0	63	1		0	0	0	0	0
1	1	56	0	0	1	0	0	0	0	0	0	45	1		0	0	0	0	0
1	1	61	0	0	0	0	0	0	0	0	0	60	1		0	0	0	0	0
1	1	58	0	0	0	0	0	0	0	0	0	69	1		0	0	0	0	0
1	0	65	1	0	0	0	0	0	0	0	0	64	1		0	0	0	0	0
1	0	61	0	0	0	0	0	0	0	0	0	60	1		0	0	0	1	1
1	0	65	0	0	0	0	0	0	0	0	0	57	1		0	0	0	0	0
1	1	63	1	0	0	2	0	0	0	0	0	65	1		0	0	0	0	0
1	1	53	1	0	0	2	0	0	0	0	0	55	1		0	0	0	0	0
1	0	52	0	0	0	0	0	0	0	0	0	64	1		0	0	0	0	0
1	0	70	0	0	0	0	0	0	0	0	0	63	1		0	0	0	0	0
1	1	70	1	0	0	2	0	0	0	0	0	48	1		0	0	0	0	0
1	1	58	1	0	2	1	0	0	0	0	0	72	1		0	0	0	0	0
1	1	63	1	0	1	2	0	0	0	0	0	63	1		0	0	0	0	0
1	1	73	1	0	0	0	0	0	0	0	0	65	1		0	0	0	0	0
1	1	54	0	0	0	1	0	0	0	0	0	55	1		0	0	0	0	0
1	0	68	0	0	0	0	0	0	0	0	0	58	1		0	0	0	0	0
1	0	58	0	0	2	0	0	0	0	0	0	60	1		0	0	0	0	0
1	1	71	0	0	0	1	0	0	0	0	0	50	1		0	0	0	1	1
1	0	64	0	0	0	0	0	0	0	0	0	69	1		0	0	0	0	0
1	1	78	1	0	0	0	0	0	0	0	0	63	1		0	0	0	0	0
1	0	57	0	0	0	0	0	0	0	0	0	62	1		0	0	0	0	0
1	0	52	0	0	0	0	0	0	0	0	0	73	1		0	0	0	0	0
1	1	51	1	0	0	2	0	0	0	0	0	68	1		0	0	0	0	0
1	0	68	1	1	0	0	0	0	0	0	0	61	1		0	0	0	0	0
1	1	41	0	0	0	0	0	0	0	0	0		1		0	0	0	0	0
1	0	66	0	0	0	0	0	0	0	0	0	69	1		0	0	0	0	0
1	1	54	1	0	0	0	0	0	0	0	0	58		1	0	0	0	0	0
1	1	76	1	0	0	0	0	0	0	0	0	72	1		0	1	0	0	1
1	0	52	0	0	0	0	0	0	0	0	0	70	1		0	0	0	0	0
1	1	48	0	0	0	0	0	0	0	0	0	61	1		0	0	0	0	0
1	0	71	1	0	0	0	0	0	0	0	0	66	1		0	0	0	1	1
1	0	64	0	0	0	0	0	0	0	0	0	70	1		0	0	0	0	0
1	1	57	0	0	0	0	0	0	0	0	0	74	1		0	0	0	0	0
1	1	49	0	0	0	1	0	0	0	0	0	68	1		0	0	0	0	0
1	0	56	1	0	0	0	0	0	0	0	0	66	1		0	0	0	0	0
1	1	61	1	0	2	2	0	0	0	0	0	62	1		0	0	0	0	0
1	0	70	1	0	0	0	0	0	0	0	0	72	1		0	0	0	0	0
1	0	67	1	0	0	0	0	0	0	0	0	45	1		0	0	0	0	0
1	0	57	1	0	0	0	0	0	0	0	0	73	1		0	0	0	0	0
1	1	61	0	0	0	0	0	0	0	0	0	65	1		0	0	0	0	0
1	1	55	0	0	0	0	0	0	0	0	0	64	1		0	0	0	0	0
1	1	48	0	0	0	0	0	0	0	0	0	67	1		0	0	0	0	0
1	1	65	1	0	0	0	0	0	0	0	0	70	1		0	0	0	0	0
1	1	55	0	0	0	0	0	0	0	0	0	67	1		0	0	0	1	1
1	1	67	1	0	0	0	0	0	0	0	0		1		0	0	0	0	0
1	0	66	0	0	0	0	0	0	0	0	0	69	1		0	0	0	0	0
1	1	59	1	0	0	0	0	0	0	0	0	66	1		0	0	0	0	0
1	1	65	0	0	2	1	0	1	0	0	0	68	1		0	0	1	0	1
1	1	63	1	0	0	1	0	0	0	0	0	50	1		0	0	0	0	0
1	0	65	0	0	0	0	0	0	0	0	0	68	1		0	0	0	0	0
1	0	72	0	0	0	0	0	0	0	0	0	55	1		0	0	0	0	0
1	1	70	0	0	0	0	0	0	0	0	0	69	1		0	0	0	0	0
1	1	55	0	0	0	0	0	0	0	0	0	64	1		0	0	0	0	0
1	1	51	0	0	0	0	0	0	0	0	0	60	1		0	0	0	0	0
1	1	54	1	0	0	0	0	0	0	0	0	69	1		0	0	0	0	0
1	0	62	0	0	0	0	0	0	0	0	0	51	1		0	0	0	0	0
1	0	74	1	0	0	0	0	0	1	0	0	64	1		0	0	0	1	1
1	1	62	0	0	0	0	0	0	0	0	0	43	1		0	0	0	0	0
1	0	68	0	0	0	0	0	0	0	0	0	60	1		0	0	0	0	0
1	1	66	1	0	0	2	0	0	0	0	0	68	1		0	0	0	0	0
1	1	40	0	0	0	0	0	0	0	0	0	43	1		0	0	0	0	0
1	0	56	0	0	0	0	0	0	0	0	0	72	1		0	0	0	0	0
1	0	61	1	0	0	0	0	0	0	0	0	69	1		0	0	0	0	0
1	0	64	1	0	0	0	0	0	0	0	0	63	1		0	0	0	0	0
1	1	63	0	0	0	0	0	0	0	0	0	67	1		0	0	0	0	0
1	1	75	0	0	0	0	0	0	0	0	0		1		0	0	0	0	0
1	0	66	0	0	0	0	0	0	0	0	0	61	1		0	0	0	0	0
1	1	64	0	0	0	0	0	0	0	0	0	56	1		0	0	0	0	0
1	1	65	0	0	0	0	0	0	0	0	0	72	1		0	0	0	0	0
1	1	70	0	0	0	1	0	0	0	0	0	48	1		0	0	0	1	1
1	1	72	1	0	2	1	0	0	0	0	0		1		0	0	0	0	0
1	1	42	0	0	0	1	0	0	0	0	0	60	1		0	0	0	0	0
1	1	68	1	0	0	0	0	0	0	0	0	70	1		0	0	0	0	0
1	0	67	0	0	0	0	0	0	0	0	0	61	1		0	0	0	0	0
1	1	70	0	0	0	0	0	0	0	0	0	63	1		0	0	0	0	0
1	0	67	1	0	0	0	0	0	0	0	0	55	1		0	0	0	0	0
1	1	48	0	0	0	1	0	0	0	0	0	65	1		0	0	0	0	0
1	1	44	1	0	0	0	0	0	0	0	0	48	1		0	0	0	0	0
1	0	59	0	0	0	0	0	0	0	0	0	69	1		0	0	0	0	0
1	0	58	0	0	0	0	0	0	0	0	0	65	1		0	0	0	0	0
1	0	61	1	0	0	0	0	0	0	0	0	67	1		0	0	0	0	0
1	0	63	0	0	0	0	0	0	0	0	0	63	1		0	0	0	0	0
1	0	61	1	0	0	0	0	0	0	0	0	62	1		0	0	0	1	1
1	1	63	0	0	0	0	0	0	0	0	0	51	1		0	0	0	0	0
1	1	74	1	0	2	0	0	0	0	0	0	49	0	1	0	0	0	0	0
1	1	50	0	0	0	0	0	0	0	0	0	51	1		0	0	0	0	0
1	0	64	0	0	0	0	0	0	0	0	0	66	1		0	0	0	0	0
1	0	84	1	0	0	0	0	0	0	0	0	67		1	0	0	0	0	0
1	1	59	1	0	2	0	0	0	0	0	0		1		0	0	0	0	0
1	1	70	1	0	2	2	0	0	0	0	0		1		0	0	0	0	0
1	1	53	1	0	0	1	0	0	0	0	0		1		0	0	0	0	0
1	1	67	1	0	2	2	0	0	1	1	0		1		0	0	0	0	0
1	1	85	1	0	0	0	0	0	0	0	0		1		0	0	0	0	0
1	1	71	0	0	2	1	0	1	0	0	0	40	1		0	0	0	0	0
1	1	65	0	0	0	0	0	0	0	0	0		1		0	0	0	0	0
1	1	86	0	0	0	0	0	0	0	0	0		1		0	0	0	1	1
1	0	61	1	0	0	0	0	0	0	0	0	69	1		0	0	1	0	1
0	1	76	1	0	0	0	1	0	0	1	0	63	1		0	0	0	0	0
0	1	65	0	0	0	1	0	0	0	0	0	45	1		3	0				1
0	1	57	0	0	0	0	0	0	0	1	0	67	1		0	0	0	0	0
0	0	62	1	1	2	0	0	0	0	0	0	66		1	0	0	0	0	0
0	0	60	0	0	2	0	0	0	0	0	0	65	1		0	0	0	0	0
0	1	71	1	0	2	0	0	0	0	1	0	73	1		0	0	0	0	0
0	1	59	0	0	1	2	0	0	0	1	0	68	1		0	0	0	0	0
0	1	52	0	0	0	1	0	0	0	0	0		1	1	0	0	0	0	0
0	1	64	1	1	0	0	0	0	0	0	0	68	1		0	0	0	0	0
0	1	52	0	1	0	1	1	0	0	0	1	52		1	0	0	0	0	0
0	1	37	0	0	0	1	0	0	0	0	0		1		0	0	0	0	0
0	1	65	1	0	0	0	0	0	0	1	0	73	1		0	0	0	0	0
0	1	76	1	0	0	0	0	0	0	0	1	60		1	0	0	0	0	0
0	1	60	1	0	0	0	0	0	0	0	0	65	1		0	0	0	0	0
0	0	67	1	0	0	0	0	0	0	0	0	65	1		0	0	0	1	1
0	1	56	1	0	0	0	0	0	0	0	0	69	1		0	0	0	0	0
0	1	73	0	0	0	2	0	0	0	1	0	64	1		0	0	0	0	0
0	1	58	0	0	0	1	0	0	0	0	0	66	1		0	0	0	0	0
0	0	60	1	0	0	0	0	0	0	0	0	60	1		0	0	0	0	0
0	0	59	1	0	0	0	0	0	0	0	0		1		0	0	1	0	1
0	1	57	1	0	2	0	1	0	0	1	0				0	0	0	0	0
0	1	57	1	0	2	1	0	0	0	0	0	74	1		0	0	0	0	0
0	0	78	1	0	1	0	0	0	0	0	0	64	1		0	0	0	0	0
0	0	52	1	0	0	0	0	0	0	0	0	59	1		0	0	0	0	0
0	0	66	1	0	0	0	0	0	0	0	0		1		0	0	0	0	0
0	1	63	0	0	0	2	0	0	0	0	0	58	1		0	0	0	0	0
0	1	86	1	0	2	1	0	0	0	0	0	66	1		0	0	0	0	0
0	1	65	0	0	0	0	0	0	0	0	1	51		1	0	0	0	0	0
0	1	79	0	0	2	0	1	0	0	1	0	69	1		0	0	0	0	0
0	1	58	1	0	0	1	0	0	0	0	0	73	1		0	0	0	0	0
0	0	84	1	0	0	0	0	0	0	0	0	65	1		0	0	0	0	0
0	1	74	1	0	2	2	0	0	0	1	0	55	1		0	0	0	1	1
0	1	58	0	0	0	1	0	0	0	0	0		1		0	0	0	0	0
0	1	64	1	0	0	0	0	0	0	0	0	72	1		0	0	0	0	0
0	0	65	1	0	2	0	0	0	0	0	0	62	1		0	0	0	0	0
0	0	82	1	0	0	0	0	0	0	0	0	64	1		0	0	0	0	0
0	0	69	1	0	0	0	0	0	0	0	0	65	1		0	0	0	0	0
0	1	63	0	0	0	0	1	0	0	1	0	67	1		1	0				1
0	1	59	1	0	0	0	1	0	0	0	0	0	1		0	0	0	0	0
0	0	60	1	0	0	0	0	0	0	0	0	76	1		0	0	0	0	0
0	1	64	0	0	2	0	0	0	0	0	0	68	1		0	0	0	0	0
0	1	39	0	0	0	0	0	0	0	0	0	68	1		0	0	0	0	0
0	0	60	1	0	0	0	0	0	1	0	0	64	1		0	0	0	0	0
0	1	62	0	0	0	1	0	0	0	0	0	69	1		0	0	0	0	0
0	0	60	0	0	2	0	0	0	0	1	0	72	1		1	0				1
0	0	71	0	0	0	0	0	0	0	0	0	67	1		0	0	0	0	0
0	1	64	1	0	0	1	0	0	0	1	0	61	1		0	0	0	0	0
0	0	81	1	0	0	0	0	0	0	0	0	64	1		0	0	0	0	0
0	1	71	1	0	0	2	0	0	0	1	0	64	1		0	0	0	0	0
0	1	58	0	0	2	0	1	0	0	1	0		1		1	0		1		0
0	1	60	1	0	0	1	0	0	0	0	0	68	1		0	0	0	0	0
0	0	62	0	0	0	0	0	0	0	0	0		1		0	0	0	0	0
0	0	62	1	1	0	0	0	0	0	0	0	66	1		0	0	0	0	0
0	1	63	1	0	0	0	0	0	0	1	0		1		0	0	0	0	0
0	1	65	0	0	0	0	1	0	0	0	0	26	1		0	0	0	0	0
0	0	65	1	0	1	0	0	0	0	1	0	63	1		0	0	0	0	0
0	1	82	0	0	0	0	0	0	0	0	0		1		0	0	0	0	0
0	1	74	1	0	0	1	1	0	0	0	0	30	1		1	0				1
0	0	56	1	0	1	0	0	0	0	0	0	63	1		0	0	0	0	0
0	0	60	0	0	0	0	0	0	0	1	0	65	1		0	0	0	0	0
0	1	69	0	0	2	1	0	0	0	0	0		1		2	0				1
0	0	77	1	0	0	0	0	0	0	0	0		1		0	0	0	0	0
0	1	58	0	0	0	0	0	0	0	1	0	71		1	0	0	0	0	0
0	0	49	1	0	2	0	0	0	0	0	0	63		1	0	0	0	0	0
0	1	60	1	0	0	1	1	0	0	0	0		1		3	0				1
0	1	69	1	0	1	0	0	0	0	0	0		1		0	0	0	1	1
0	1	46	1	1	2	1	0	0	0	0	0	64	1		0	0	0	0	0
0	0	70	1	0	0	0	0	0	0	0	0	69	1		0	0	0	0	0
0	1	77	0	0	0	0	0	0	0	0	0	66	1		0	0	0	0	0
0	1	72	0	0	0	0	0	0	0	0	0	44	1		0	0	0	0	0
0	0	70	1	0	0	0	0	0	0	0	0			1	0	0	0	0	0
0	1	82	0	0	0	1	0	0	0	0	0	51	1		0	1	0	0	1
0	1	57	0	0	0	0	1	0	0	1	0		1		0	0	0	0	0
0	0	60	1	0	0	0	0	0	0	0	0	50	1		0	0	0	0	0
0	0	67	0	0	0	0	0	0	0	0	0	70	1		0	0	0	0	0
0	0	59	0	0	0	0	0	0	0	0	0	62	1		0	0	0	0	0
0	1	65	1	0	0	0	0	0	0	0	0		1		0	0	0	0	0
0	1	74	1		2	0	0	0	0	1	0		1		2	0			1	1
0	0	56	0	1	0	0	0	0	0	0	0	63	1		0	0	0	0	0
0	1	62	0	0	0	2	0	0	0	0	0		1		0	0	0	0	0
0	0	53	1	0	0	0	0	0	0	0	0	62	1		0	0	0	0	0
0	0	62	0	0	0	0	0	0	0	1	0	69		1	3	0				1
0	1	53	0	0	0	1	0	0	0	1	0		1		0	0	0	0	0
0	1	65	1	0	0	2	0	0	0	0	0	72	1		0	0	0	1	1
0	0	62	1	0	2	2	1	0	0	0	0	45	1		0	0	0	0	0
0	1	84	1	0	2	0	0	0	0	1	0	79	1		0	0	0	0	0
0	1	59	1	0	0	0	0	0	1	0	0	51	1		0	0	0	0	0
0	1	77	0	0	2	0	0	0	0	0	0	39	1		0	0	0	0	0
0	0	60	1	0	0	0	0	0	0	0	0	64	1		0	0	0	0	0
0	1	61	0	0	0	2	1	0	0	0	0	58	1		0	0	0	0	0
0	1	46	0	0	0	0	1	0	0	1	0	60	1		0	0	0	0	0
0	1	66	1	0	0	2	0	0	0	0	0	66	1		0	0	0	0	0
0	0	61	0	0	0	0	0	0	0	0	0	74	1		0	0	0	0	0
0	1	62	0	0	2	1	1	0	0	0	0	61	1		0	0	0	0	0
0	0	67	1	0	0	0	0	0	0	0	0	66	1		0	0	0	0	0
0	1	62	1	0	2	0	0	0	0	0	0	65	1		0	0	0	0	0
0	1	55	0	0	1	0	0	0	0	0	0	65	1		0	0	0	0	0
0	1	49	0	0	0	1	0		0	0	0	69	1		0	0	0	0	0
0	0	71	1	0	1	0	0	0	0	0	0	66	1		0	0	0	0	0
0	1	75	1	0	2	0	1	0	0	0	0	50	1		0	0	0	0	0
0	0	54	0	1	0	0	0	0	0	0	0	67	1		0	0	0	0	0
0	1	50	1	0	0	1	0	0	0	0	0	66	1		0	0	0	0	0
0	1	64	1	0	0	1	0	0	0	1	0	57	1		0	0	0	0	0
0	1	77	1	0	2	2	0	0	0	0	0	65	1		0	0	0	0	0
0	0	72	1	0	0	0	0	0	0	0	0	63	1		1	0				1
0	0	71	1	0	2	0	0	0	0	1	0	73		1	0	0	0	0	0
0	1	60	0	0	0	1	0	0	0	0	0	68	1		0	0	0	0	0
0	0	42	1	0	2	0	0	0	0	0	0	73	1		0	0	0	1	1
0	1	43	1	0	0	1	0	0	0	1	0	66	1		0	0	0	0	0
0	1	66	1	0	0	0	0	0	0	0	0	68	1		1	0				1
0	1	63	0	1	0	2	0	0	0	0	0	69	1		0	0	0	0	0
0	1	67	0	0	0	0	0	0	0	0	0		1		0	0	0	0	0
0	1	72	0	0	0	1	1	0	0	0	0	40	1		0	0	0	0	0
0	0	62	0	0	0	0	1	0	0	1	0		1		0	0	0	0	0
0	0	67	0	0	0	0	0	0	0	0	0		1		0	0	0	0	0
0	1	58	1	1	0	1	0	0	0	0	0		1		0	0	0	1	1
0	0	66	1	1	2	0	0	0	0	0	0	67	1		0	0	0	0	0
0	0	74	1	0	0	0	0	0	0	0	0		1		1	0				1
0	1	69	0	0	0	0	1	0	0	1	0		1		0	0	0	0	0
0	1	65	1	0	0	1	0	1	0	0	0	59	1		0	0	0	0	0
0	1	56	0	0	0	0	0	0	0	0	0	64	1		2	0				1
0	1	58	1	0	1	0	0	0	0	0	0	59	1		5	0			1	1
0	1	84	1	0	0	2	0	0	0	0	0	60	1		0	0	0	0	0
0	1	55	1	1	0	2	0	0	0	1	0			1	0	0	0	0	0
0	1	60	1	0	0	0	0	0	0	0	0	61	1		3	0				1
0	1	72	1	0	2	0	1	0	0	0	0		1		0	0	0	1	1
0	0	62	0	0	0	0	0	0	0	0	0		1		1	0				1
0	1	68	1	0	0	1	1	0	0	1	0		1		0	0	0	0	0
0	1	64	0	0	0	2	1	0	0	1	0		1		0	0	0	0	0
0	0	62	1	0	0	0	0	0	0	0	0		1		2	0				1
0	1	67	0	0	0	2	0	0	0	0	0		1		0	0	0	0	0
0	1	77	0	0	0	0	0	0	0	1	1	46		1	0	0	1	0	1
0	1	58	1	0	0	1	1	0	0	1	0		1		0	0	0	0	0
0	1	76	1	0	0	0	0	0	0	1	0	60	1		3	0				1
0	1	38	1	0	0	0	0	0	0	1	0	60	1		0	0	0	0	0
0	1	73	1	0	0	0	1	0	0	1	0	46	1		0	0	0	0	0
0	0	62	1	0	2	0	0	0	0	0	0		1		0	0	0	0	0
0	0	48	1	0	0	0	0	0	0	0	0	69	1		0	0	0	0	0
0	0	81	0	0	0	0	0	0	0	0	0	46	1		0	0	0	0	0
0	1	55	0	0	1	1	0	0	0	1	0		1		0	0	0	0	0
0	1	77	0	0	0	0	0	1	0	1	0	62	1		0	0	0	0	0
0	1	58	1	0	0	1	0	0	0	0	0	66	1		0	0	0	0	0
0	1	75	1	0	0	0	0	0	0	0	0		1		0	0	0	0	0
0	0	60	1	0	2	0	0	0	0	0	0		1		0	0	0	0	0
0	1	85	1	0	0	0	1	0	0	0	0	42	1		0	0	0	0	0
0	1	72	1	0	2	0	0	0	0	0	0	60	1		0	0	0	0	0
0	0	67	1	0	0	0	0	0	0	0	0		1		2	0				1	1	compression
0	1	76	0	0	2	1	0	0	0	0	0		1		0	0	0	0	0
0	0	61	0	1	0	0	0	0	0	0	0	65	1		0	0	0	0	0
0	1	60	1	0	1	0	0	0	0	0	0	70	1		0	0	0	0	0
0	1	63	1	0	2	0	0	0	0	1	0		1		4	0		1		1
0	1	63	1	0	0	0	0	0	0	0	0	67	1		0	0	0	0	0
0	0	67	1	0	0	0	0	0	0	0	0		1		0	0	0	0	0
0	1	43	0	0	0	0	0	0	0	0	0	66	1		0	0	0	0	0
0	1	48	0	0	0	0	0	0	0	0	0	60	1		0	0	0	0	0
0	1	55	0	0	0	0	0	0	0	0	0	66	1		0	0	0	0	0
0	1	55	1	0	1	1	0	0	0	0	0	60		1	0	0	0	0	0
0	1	59	1	0	0	1	0	0	0	1	0	63		1	1	0				1
0	1	71	1	0	0	0	0	0	0	1	0	62	1		0	0	0	0	0
0	0	59	1	0	0	0	0	0	0	0	0		1		0	0	0	0	0
0	1	71	1	0	0	1	0	0	0	0	0	63	1		0	0	0	0	0
0	0	55	1	0	0	0	0	0	0	0	0		1		0	0	0	0	0
0	1	78	1	0	0	1	0	0	0	1	0	56	1		0	0	0	0	0
0	1	75	1	0	0	0	0	0	0	0	0	63	1		0	0	0	0	0
0	1	58	0	0	0	1	0	0	0	0	0		1		0	0	0	0	0
0	1	62	1	0	0	2	0	0	0	0	0	66	1		0	0	0	0	0
0	1	55	0	0	0	1	0	0	0	0	0	76	1		0	0	0	0	0
0	1	55	0	0	0	1	0	0	0	0	0	66	1		0	0	1	1	2
0	1	70	0	0	0	2	1	0	0	0	0	56	1		0	0	0	0	0
0	1	58	0	0	2	0	0	0	0	1	0		1		2	0				1
0	1	43	0	0	0	0	0	0	0	0	0		1		0	0	0	0	0
0	1	68	0	0	0	0	0	0	0	0	0	63	1		0	0	0	0	0
0	1	62	1	0	0	0	0	0	0	1	0	67	1		0	0	0	0	0
0	1	80	1	0	0	0	0	0	0	0	0	60	1		4	0				1
0	1	58	0	0	2	1	1	0	0	1	0	69	1		0	0	0	0	0
0	0	80	0	0	1	0	0	0	0	0	0	62	1		0	0	0	0	0
0	0	71	1	0	2	0	0	0	0	1	0	62	1		0	0	0	0	0
0	1	58	1	0	0	2	0	0	0	0	0	48	1		0	0	0	0	0
0	1	52	0	0	0	0	0	0	0	0	0	62	1		0	0	0	0	0
0	1	53	1	0	0	2	0	0	0	0	0	32	1		0	0	0	1	1
0	1	60	1	0	0	2	1	0	0	1	0	65	1		0	0	0	0	0
0	1	79	0	0	0	0	0	0	0	1	0	60	1		0	0	0	0	0
0	1	62	0	0	2	1	0	0	0	0	0		1		0	0	0	0	0
0	0	69	1	0	1	0	0	0	0	0	0	66	1		0	0	0	0	0
0	1	59	1	0	0	0	0	0	0	0	0		1		0	0	0	0	0
0	0	70	1	0	2	0	0	0	0	0	0	61	1		0	0	0	0	0
0	0	61	0	0	0	0	0	0	0	0	0	45		1	0	0	0	0	0
0	1	72	1	0	0	0	1	0	0	0	0	68	1		1	0				1
0	0	73	0	0	0	0	0	0	0	0	0	67	1		0	0	0	0	0
0	1	68	1	0	0	2	0	0	0	0	0	61	1		0	0	0	1	1
0	1	68	0	0	0	0	0	0	0	0	0	65	1		2	0				1
0	1	60	1	0	0	1	0	0	0	1	0	61	1		0	0	0	0	0
0	1	68	0	0	0	1	0	0	0	0	0		1		0	0	0	0	0
0	1	63	0	0	0	0	0	0	0	0	0	69	1		0	0	0	0	0
0	0	49	1	0	0	0	0	0	0	0	0	71	1		3	0				1
0	0	69	1	0	0	0	0	0	0	1	0	64	1		0	0	0	0	0
0	1	62	0	0	0	0	0	0	0	0	0		1		0	0	0	0	0
0	1	66	0	0	0	1	0	0	0	0	0		1		0	0	0	0	0
0	1	60	1	0	0	1	0	0	0	0	0	66	1		0	0	0	0	0
0	1	35	0	0	0	0	0	0	0	0	0	64	1		0	0	0	0	0
0	0	61	1	0	0	0	0	0	0	0	0	68	1		0	0	0	0	0
0	1	50	1	0	0		1			1	0		1		0	0	0	0	0
0	1	67	1	0	0	1	0	0	0	0	0	70	1		0	0	0	0	0
0	1	54	1	0	0	0	0	0	0	1	0	66	1		0	0	0	0	0
0	1	67	0	0	0	0	0	0	0	0	0	61	1		0	0	0	0	0
0	0	61	1	0	1	0	0	0	0	0	0		1		0	0	0	0	0
0	0	73	1	0	2	0	0	0	0	0	1	60		1	0	0	0	0	0
0	1	59	1	0	0	2	0	0	0	0	0	64	1		0	0	0	0	0
0	1	66	1	0	2	0	0	0	0	0	0	62	1		0	0	0	0	0
0	1	61	0	1	0	0	0	0	0	0	0	67	1		0	0	0	0	0
0	1	73	1	0	2	0	0	0	0	0	0	62	1		0	0	0	0	0
0	0	70	1	0	2	0	0	0	0	0	0	60	1		0	0	0	1	1
0	1	67	1	1	2	0	0	0	0	1	0	65	1		0	0	0	0	0
0	1	51	1	0	0	0	1	0	0	0	0	60	1		0	0	0	0	0
0	0	84	1	0	0	0	0	0	0	0	0	67	1		0	0	0	0	0
0	0	68	1	0	0	0	0	0	0	1	0	61	1		1	0			1	0
0	1	60	1	0	0	1	0	0	0	0	0		1		0	0	0	0	0
0	1	75	1	0	0	1	0	0	1	0	0	63	1		0	0	0	0	0
0	0	79	0	0	1	0	0	0	0	0	0	65	1		0	0	0	0	0
0	1	65	1	0	0	0	0	0	0	1	0	50	1		0	0	0	0	0
0	0	70	1	0	2	0	0		0	1	0		1		0	0	0	0	0
0	1	57	1	0	2	0	0	0	0	0	1		1		0	0	0	0	0
0	1	59	0	0	0	1	0	0	0	0	0	63	1		0	0	0	0	0
0	1	86	1	0	0	0	0	0	0	0	0		1		0	0	0	1	1
0	0	83	1	0	2	0	0	0	0	0	0	66	1		0	0	0	0	0
0	1	67	0	1	0	1	0	0	0	0	0	65	1		0	0	0	0	0
0	0	80	1	0	0	0	0	0	0	0	0	70	1		0	0	0	0	0
0	1	60	1	0	0	1	0	0	0	0	0	67	1		0	0	0	0	0
0	1	44	0	0	0	2	0	0	0	1	0	68	1		0	0	0	0	0
0	0	72	1	0	0	0	0	0	0	0	0	63	1		0	0	0	0	0
0	0	71	1	0	0	0	0	0	0	0	0	68	1		0	0	0	1	1
0	1	38	1	0	0	0	0	0	0	0	0	70	1		0	0	0	0	0
0	1	68	1	0	0	0	1	0	0	1	0		1		0	0	0	0	0
0	0	53	1	0	0	0	0	0	0	0	0		1		1	0				1
0	1	60	1	0	0	1	0	0	0	0	0	73	1		0	0	0	0	0
0	0	52	1	0	0	0	0	0	0	1	0		1		0	0	0	0	0
0	1	62	1	0	2	1	0	0	0	0	0	62	1		0	0	0	0	0
0	1	40	1	0	2	2	0	0	0	0	0	57	1		0	0	0	0	0
0	1	58	1	0	2	1	0	0	0	0	0	69	1		0	0	0	0	0
0	1	53	0	1	0	2	0	0	0	1	0	67	1		0	0	0	0	0
0	0	61	0	0	1	0	1	0	0	1	0		1		0	0	0	0	0
0	1	70	1	0	0	2	0	0	0	0	0		1		0	0	0	0	0
0	0	70	0	0	0	0	0	0	0	0	0	63	1		0	0	0	0	0
0	1	64	1	0	0	0	0	0	0	0	0		1		3	0				1
0	1	65	0	0	0	0	1	0	0	0		54	1		0	0	0	0	0
0	1	55	1	0	0	0	0	0	0	0	0	64	1		0	0	0	0	0
0	1	86	1	0	0	2	1	0	0	0	1	58		1	0	0	0	0	0
0	1	64	1	1	2	2	0	0	0	0	0	65	1		0	0	0	0	0
0	1	60	0	0	0	2	1	0	0	1	0	72	1		0	0	0	0	0
0	0	82	1	0	0	0	0	0	0	0	0	70	1		0	0	0	0	0
0	0	55	1	0	0	0	0	0	0	0	0	65	1		0	0	0	0	0
0	1	58	0	0	0	1	1	0	0	0	0	46	1		0	0	0	0	0
0	1	66	1	1	2	2	1	0	0	1	0	56	1		0	0	0	0	0
0	0	75	0	0	0	0	0	0	0	0	0	65	1		0	0	0	1	1
0	1	64	1	0	0	0	1	0	0	0	1	45	1		3	0			1	1
0	1	72	1	0	0	0	0	1	0	1	0	71	1		0	0	0	0	0
0	1	61	1	1	0	1	1	0	0	1	0	65	1		0	0	0	0	0
0	0	70	0	0	0	0	0	0	0	0	0		1		0	0	0	0	0
0	1	77	1	0	2	1	0	0	0	0	0	44	1		0	0	0	0	0
0	1	60	1	0	0	1	0	0	0	0	0	64	1		0	0	0	0	0
0	0	70	1	0	0	0	0	0	0	0	0	66	1		0	0	0	0	0
0	1	60	0	0	0	0	0	0	0	0	0	50	1		0	0	0	0	0
0	1	55	1	1	2	2	0	0	0	0	0	60	1		0	0	0	0	0
0	1	60	1	0	0	1	0	0	0	0	0	72	1		0	0	0	0	0
0	0	68	1	0	0	0	0	0	0	0	0	72	1		0	0	1	0	1
0	1	61	1	0	0	0	0	0	0	1	0	70	1		0	0	0	0	0
0	1	66	0	0	0	0	0	0	0	0	0	48	1		0	0	0	1	1
0	1	67	1	0	0	0	0	0	0	0	0	64	1		1	0		1		0	1	cover stent
0	1	67	0	0	2	0	0	0	0	0	0		1		2	0				1
0	1	59	0	0	0	1	1	0	0	0	0	58	1		0	0	0	0	0
0	0	76	0	0	0	0	1	0	0	0	0	60	1		0	0	0	0	0
0	0	72	1	0	0	0	0	0	0	0	0	60	1		0	0	0	0	0
0	0	67	1	0	1	0	0	0	0	0	0		1		3	0				1
0	1	66	1	0	1	2	1	0	0	1	0		1		0	0	0	0	0
0	1	79	1	0	0	0	0	0	0	0	0	51	1		0	0	0	0	0
0	1	61	1	0	0	1	0	0	0	0	0	62	1		0	0	0	0	0
0	0	57	1	0	0	0	0	0	0	0	0	62	1		0	0	0	0	0
0	1	62	1	0	0	2	0	0	0	1	0	61	1	1	0	1	0	1	2
0	1	54	1	1	0	0	0	0	0	0	0		1		0	0	0	0	0
0	0	49	1	0	2	0	0	0	0	0	0	66	1		0	0	0	0	0
0	1	48	1	0	0	0	1	1	0	1	0	69	1		0	0	0	0	0
0	1	60	0	0	0	2	1	0	0	1	0	62	1		0	0	0	0	0
0	1	72	0	0	2	0	0	0	0	0	0	66	1		0	0	0	0	0
0	1	71	0	0	0	1	1	0	0	1	0	45	1		0	0	0	0	0
0	0	60	0	0	0	0	0	0	0	0	0	70	1		0	0	0	0	0
0	1	62	1	1	2	0	1	0	0	0	0	66	1		0	0	0	1	1
0	0	49	0	0	2	0	0	0	0	0	0	60	1		0	0	0	0	0
0	0	69	0	0	0	0	0	0	0	1	0		1		0	0	0	0	0
0	0	66	0	0	0	0	0	0	0	0	0	66	1		0	0	0	0	0
0	1	51	1	0	0	1	0	0	0	0	0		1		0	0	0	0	0
0	0	71	0	0	0	0	0	0	0	0	0		1		0	0	0	0	0
0	1	57	1	0	0	0	0	1	0	1	0	65	1		0	0	0	0	0
0	1	80	1	0	1	0	1	0	1	0	0	62	1		0	0	0	0	0
0	1	57	0	0	0	0	0	0	0	0	0			1	0	0	0	0	0
0	0	65	1	0	2	0	0	0	0	0	0		1		0	0	0	0	0
0	0	69	1	0	0	0	0	0	0	0	0	64	1		0	0	0	0	0
0	1	71	1	0	2	0	0	0	0	1	0	68	1		0	0	0	0	0
0	0	56	1	0	0	0	0	0	0	0	0	65	1		0	0	1	0	1
0	1	82	1	0	2	0	1	0	0	0	0		1		0	0	0	0	0
0	1	70	0	0	0	0	0	0	0	0	0		1		0	0	0	0	0
0	0	69	1	0	0	0	0	0	0	0	0	73	1		3	0				1
0	1	55	0	0	1	1	0	0	0	0	0		1		0	0	0	0	0
0	1	56	1	0	0	1	1	0	0	1	0	52	1		0	0	0	0	0
0	0	73	1	0	1	0	0	0	0	0	0	65	1		0	0	0	0	0
0	1	64	1	0	2	1	0	0	0	1	0		1		0	0	0	0	0
0	1	73	1	0	0	0	0	0	0	0	0	64		1	0	0	0	0	0
0	0	68	1	0	0	0	0	0	0	1	0	61	1		0	0	0	0	0
0	0	64	1	0	0	0	0	0	0	0	0	69	1		0	0	0	1	1
0	0	60	1	0	0	0	0	0	0	0	0	62	1		0	0	0	0	0
0	0	72	1	0	0	0	0	0	0	0	0	67	1		0	0	0	0	0
0	1	66	0	0	0	1	0	0	0	0	0	65	1		0	0	0	0	0
0	1	58	1	0	1	0	0	0	0	0	0	68	1		0	0	0	0	0
0	0	60	0	0	0	0	0	0	0	0	0	62		1	0	0	0	0	0
0	0	58	1	0	0	0	0	0	0	0	0	68	1		1	0				1
0	0	60	1	0	0	0	1	0	0	0	0	56		1	0	0	0	0	0
0	0	60	0	0	0	0	0	0	0	0	0	70	1		0	0	0	0	0
0	1	65	1	0	1	0	0	0	0	1	0	64	1		0	0	0	0	0
0	1	50	0	0	0	2	0	0	0	1	0		1		1	0				1
0	1	62	0	0	0	0	0	0	0	0	0	64	1		0	0	0	0	0
0	1	62	1	0	0	0	0	0	0	1	0		1		0	0	0	1	1
0	1	57	1	0	2	0	1	0	0	1	0	71		1	0	0	0	0	0
0	0	58	1	0	0	0	0	1	0	1	0	69	1		0	0	0	0	0
0	1	61	1	0	0	1	1	0	0	1	0	67	1		0	0	0	0	0
0	1	70	1	0	2	0	0	0	0	0	0	67	1		0	0	0	0	0
0	1	69	1	0	1	2	0	0	0	1	0		1		0	0	0	0	0
0	0	60	0	1	0	0	0	0	0	0	0	70	1		0	0	0	0	0
0	1	55	0	0	1	1	0	1	0	0	0	63	1		0	0	0	0	0
0	1	61	1	0	0	2	0	0	0	0	0	34	1		0	0	0	0	0
0	0	73	1	0	0	0	1	0	0	0	0	58	1		0	0	0	0	0
0	1	67	0	0	0	0	0	0	0	0	0		1		0	0	0	0	0
0	0	59	1	0	0	0	0	0	0	0	0	63	1		0	0	0	0	0
0	0	60	0	1	0	0	0	0	0	0	0		1		0	0	0	0	0
0	1	61	0	0	0	1	0	0	0	0	0	64	1		0	0	0	0	0
0	1	72	1	0	0	2	0	0	0	0	0	64	1		1	0			1	0
0	0	62	0	0	0	0	0	0	0	0	0		1		0	0	0	0	0
0	1	66	1	0	1	2	1	0	0	1	0		1		0	0	0	0	0
0	1	55	0	0	1	1	0	0	0	0	0	66	1		0	0	0	1	1
0	1	60	1	0	0	0	0	0	0	1	1			1	0	0	0	0	0
0	1	78	0	0	2	0	0	0	0	0	0		1		0	0	0	0	0
0	1	65	0	0	0	1	0	0	0	0	0	67	1		0	0	0	0	0
0	1	59	0	1	0	2	0	0	0	0	0	65	1		0	0	0	0	0
0	1	62	0	0	2	2	0	1	0	0	0		1		0	0	0	0	0
0	0	71	1	0	0	0	0	0	0	0	0	67	1		0	0	0	0	0
0	1	64	1	0	2	2	1	0	0	1	0	59	1		0	0	0	0	0
0	0	61	1	0	0	0	0	0	0	0	0	69	1		0	0	0	0	0
0	1	67	1	0	0	0	0	0	0	0	0	50	1		0	0	0	1	1
0	0	67	1	0	1	0	0	0	0	0	0		1		0	0	0	0	0
0	0	48	1	0	0	0	0	0	0	0	0		1		0	0	0	0	0
0	1	71	1	0	0	1	0	0	0	0	0		1		3	0				1
0	0	65	0	0	0	0	0	0	0	0	0		1		0	0	0	0	0
0	1	55	1	1	2	1	0	0	0	0	0	58	1		0	0	0	0	0
0	1	61	0	0	0	0	0	1	0	0	0	59	1		0	0	0	0	0
0	0	73	1	0	0	0	0	0	0	1	0	64	1		0	0	0	0	0
0	1	54	1	0	2	0	0	0	0	1	0	71	1		0	0	0	0	0
0	1	58	0	0	2	0	0	0	0	0	0		1		0	0	0	0	0
0	1	70	1	0	0	0	0	0	0	0	0		1		0	0	0	0	0
0	0	69	1	0	0	0	0	0	0	0	0	70	1		0	0	0	0	0
0	0	55	1	0	2	0	0	0	0	0	0		1		0	0	0	1	1
0	1	69	0	0	0	2	0	0	0	0	0	68	1		0	0	0	0	0
0	1	68	1	0	0	2	1	0	0	1	0		1		0	0	0	0	0
0	1	54	1	0	0	1	1	0	0	0	0	40	1		0	0	0	0	0
0	1	70	0	0	0	1	0	0	0	0	0	63	1		1	0				1
0	1	66	1	0	0	1	0	0	0	0	0	67	1		0	0	0	0	0
0	1	57	0	0	0	1	0	1	0	1	0				0	0	0	0	0
0	1	51	0	0	0	1	0	0	0	0	0	66	1		0	0	0	0	0
0	1	45	1	1	2	0	0	0	0	1	0	69	1		0	0	0	0	0
0	1	63	0	0	0	2	0	0	0	0	0	61	1		1	0	1			0
0	0	48	1	0	0	0	0	0	0	0	0	64	1		0	0	0	0	0
0	1	72	1	0	0	2	1	0	0	0	0	59	1		0	0	0	0	0
0	1	49	1	0	0	0	0	1	0	0	0	64	1		0	0	0	0	0
0	1	72	0	0	0	0	1	0	0	0	0	58	1		0	0	0	1	1
0	1	60	1	0	2	0	0	0	0	0	0	65	1		0	0	0	0	0
0	0	65	1	0	0	0	0	0	0	0	0		1		0	0	0	0	0
0	1	57	0	0	0	2	0	0	0	1	0	43	1		0	0	0	0	0
0	1	69	1	0	0	1	0	0	0	0	0	73	1		0	0	0	0	0
0	1	58	0	0	0	2	1	0	0	1	0	62		1	0	0	0	0	0
0	1	53	1	0	0	1	0	0	0	1	0	57	1		0	0	0	0	0
0	1	65	1	0	0	0	0	1	0	1	0		1		0	0	0	0	0
0	1	71	1	0	2	0	0	0	0	1	0	66	1		0	0	0	0	0
0	1	58	1	0	0	0	1	1	0	0	0	62	1		0	0	0	0	0
0	1	66	1	0	0	1	0	0	0	0	0	66	1		0	0	0	0	0
0	0	80	0	0	0	0	0	0	0	1	0	69		1	0	0	0	1	1
0	0	72	0	0	0	0	0	0	0	1	0	66		1	0	0	0	0	0
0	1	53	1	0	0	0	0	0	0	0	0		1		0	0	0	0	0
0	1	52	0	0	2	1	0	1	0	0	0			1	0	0	0	0	0
0	1	60	1	0	0	2	0	1	0	0	0		1		0	0	0	0	0
0	0	62	1	0	0	0	0	0	0	0	0	61	1		0	0	0	0	0
0	0	74	1	1	2	0	0	1	0	1	0	70	1		0	0	0	0	0
0	0	69	0	0	0	0	0	0	0	0	0	61	1		0	0	1	0	1
0	1	69	1	0	0	1	1	0	0	0	0	64	1		0	0	0	0	0
0	1	79	1	0	2	2	0	0	0	1	0			1	1	0				1
0	0	78	1	0	0	0	0	0	0	0	0	65	1		0	0	0	0	0
0	1	77	0	0	2	1	1	0	0	0	0	60	1		0	0	0	0	0
0	1	65	1	0	0	0	0	0	0	1	0		1		0	0	0	1	1
0	1	68	0	0	0	1	0	0	0	0	0	70	1		0	0	0	0	0
0	1	78	1	0	2	1	0	0	0	0	0	64	1		0	0	0	0	0
0	1	70	1	0	0	1	0	0	0	0	0	64	1		1	0				1
0	0	61	1	0	2	0	0	0	0	0	0	69	1		0	0	0	0	0
0	0	78	1	0	1	0	0	0	0	1	0	64	1		0	0	0	0	0
0	1	59	1	0	1	1	1	0	0	1	0	60	1		0	0	0	0	0
0	1	59	1	0	0	2	1	0	0	1	0	60	1		0	0	0	0	0
0	1	65	0	0	0	0	0	0	0	0	0		1		1	0			1	0
0	0	74	0	0	0	0	0	0	0	0	0	45	1		0	0	0	0	0
0	1	53	0	0	0	1	0	1	0	0	0	67	1		0	0	0	0	0
0	1	75	1	1	0	2	0	0	1	1	0	60		1	0	0	0	0	0
0	1	77	1	0	0	0	0	0	0	0	0		1		0	0	0	0	0
0	1	79	0	0	2	0	0	0	0	0	0	60	1		0	0	0	0	0
0	1	81	1	0	1	0	0	0	0	0	0		1		0	0	0	1	1
0	1	62	1	0	2	0	0	0	0	0	0		1		0	0	0	0	0
0	1	55	0	0	0	1	1	0	0	0	0		1		3	0				1
0	0	73	1	0	2	0	0	0	0	0	0	63	1		0	0	0	0	0
0	1	50	0	0	0	1	0	0	0	0	0		1		0	0	0	0	0
0	0	61	1	0	0	0	1	0	0	0	0	63	1		0	0	0	0	0
0	1	51	1	0	0	0	0	0	0	1	0	64	1		0	0	0	0	0
0	1	58	0	0	0	1	0	0	0	0	0	67	1		0	0	0	0	0
0	0	75	0	0	0	0	0	0	0	0	0	40	1		0	0	0	0	0
0	0	64	1	0	2	0	0	0	0	0	0	63	1		0	0	0	0	0
0	0	73	1	0	0	0	0	0	0	0	0	63	1		0	0	0	0	0
0	1	52	1	0	0	1	0	0	0	0	0	68	1		0	0	0	0	0
0	1	55	1	0	0	0	0	0	0	0	0	65	1		0	0	0	0	0
0	1	76	1	0	1	1	0	0	0	0	0		1		0	0	0	0	0
0	0	67	1	0	0	0	0	0	0	0	0	74	1		0	0	0	0	0
0	1	76	1	0	0	0	0	0	0	1	0	67	1		0	0	0	0	0
0	1	75	1	0	0	0	0	0	0	0	0		1		0	0	0	0	0
0	1	64	0	0	0	1	1	0	0	1	0		1		0	0	0	0	0
0	1	62	1	0	0	1	0	0	0	0	0	62	1		0	0	0	0	0
0	1	60	0	1	1	1	0	0	0	0	0	66	1		0	0	0	0	0
0	1	43	0	0	0	1	0	0	0		0	67	1		0	0	0	1	1
0	1	66	0	0	0	2	0	0	0	0	0	61	1		0	0	1	0	1
0	1	76	1	0	0	2	0	1	1	1	0		1		0	0	0	0	0
0	0	70	1	0	2	0	0	0	0	0	0	66	1		0	0	0	0	0
0	0	62	1	0	0	0	0	0	0	1	0	67	1		0	0	0	0	0
0	0	54	1	0	0	0	0	0	0	0	0	36	1		0	0	0	0	0
0	1	70	1	0	0	2	0	0	0	0	0		1		0	0	0	0	0
0	1	81	1	0	0	0	0	0	0	1	0		1		0	0	0	0	0
0	0	75	1	0	0	0	0	0	0	0	0		1		0	0	0	0	0
0	0	65	1	0	0	0	0	0	0	0	0		1		0	0	0	0	0
0	1	63	0	0	0	1	0	0	0	0	0	67	1	0	0	0	0	1	1
0	1	57	0	0	2	1	0	0	0	0	0	68	1	0	1	0				1
0	1	51	1	0	0	0	0	0	0	0	0		1	0	0	0	0	0	0
0	0	65	0	0	0	0	0	0	0	0	0		1	0	0	0	0	0	0
0	1	65	0	0	0	2	0	0	0	0	0	67	1	0	0	0	0	0	0
0	0	76	0	0	1	0	0	0	0	0	0	69	1	0	0	0	0	0	0
0	1	61	1	0	2	2	0	0	0	0	0	65	1		0	0	0	0	0
0	0	64	1	0	2	0	0	0	0	1	0		1		0	0	0	0	0
0	1	47	1	0	0	1	0	0	0	0	0	62	1		0	0	0	0	0
0	1	54	1	1	2	1	0	0	0	0	0	64	1		0	0	0	0	0
0	1	54	1	0	1	1	0	0	0	0	0	66	1		0	0	0	0	0
0	1	58	0	0	0	0	0	0	0	0	0	65	1		0	0	0	1	1
0	1	68	1	0	2	0	0	0	0	0	0	61	1		0	0	0	0	0
0	1	80	1	0	0	0	0	0	0	1	0	63	1		0	0	0	0	0
0	1	32	0	0	0	1	0	0	0	0	0		1		0	0	0	0	0
0	1	58	1	0	2	1	0	0	0	0	0	40	1		0	0	0	0	0
0	1	64	0	0	2	1	0	0	0	0	0	66	1		0	0	0	0	0
0	1	73	0	0	0	0	0	0	0	0	0	71	1		0	0	0	0	0
0	0	81	1	0	0	0	0	0	0	0	0	72	1		0	0	0	0	0
0	0	57	1	0	0	0	0	0	0	0	0	68	1	0	0	0	0	0	0
0	1	66	1	0	0	2	1	0	0	1	1	45	0	1	0	0	0	0	0
0	1	65	1	0	2	2	1	0	0	1	0	58	0	1	0	0	0	0	0
0	1	67	1	0	0	0	0	0	0	0	0	66	1	0	0	0	1	0	1
0	0	56	0	1	0	0	0	1	0	0	0	73	1	0	0	0	0	0	0
0	1	55	1	0	2	0	0	0	0	1	0	69	1	0	0	0	0	1	1
0	0	78	1	0	0	0	0	0	0	0	0	66	1	0	0	0	0	0	0
0	0	69	1	0	0	0	0	0	0	0	0	63	1		0	0	0	0	0
0	0	69	0	0	0	0	0	0	0	0	0	75	1		0	0	0	0	0
0	1	70	1	0	0	0	0	0	0	1	0	65	1		0	0	0	0	0
0	0	75	1	0	0	0	0	0	0	0	0	53	1		0	0	0	0	0
0	1	76	1	0	0	1	0	0	0	0	0		1		0	0	0	0	0
0	1	69	1	0	0	0	0	0	0	1	0	59	1		0	0	0	0	0
0	0	72	1	0	0	0	0	0	0	0	0	63	1		0	0	0	0	0
0	0	74	1	0	2	0	0	0	0	0	0	67	1		0	0	0	0	0
0	1	68	1	0	0	2	0	0	0	0	0	46	1		0	0	0	0	0
0	1	60	0	0	2	1	1	0	0	1	0		1		0	0	0	0	0
0	0	64	1	0	1	0	0	0	0	0	0		1	0	0	0	0	1	1
0	1	67	1	0	0	2	0	0	0	0	0	60	1		0	0	0	0	0
0	0	49	1	0	0	0	0	0	0	1	0	63			0	0	0	0	0
0	1	62	0	1	0	0	0	0	0	1	0	67	1		0	0	0	0	0
0	1	55	1	0	0	0	0	0	0	1	0	67	1		0	0	0	0	0
0	1	54	1	0	0	2	0	0	0	0	0	66	1		0	0	0	0	0
0	1	65	1	0	2	1	0	0	0	1	0	59	1		1	0				1
0	1	75	1	0	2	0	0	0	0	1	0	67	1		0	0	0	1	1
0	1	65	1	0	0	2	1	0	0	0	0	70	1		0	0	0	0	0
0	1	49	1	0	0	1	0	0	0	0	0	70	1		0	0	0	0	0
0	1	73	1	0	0	0	0	0	0	0	0	68	1		0	0	0	0	0
0	1	77	1	0	0	1	0	0	0	0	0	65	1		1	0				1
0	1	77	0	0	0	0	0	0	0	0	0	64	1		0	0	0	0	0
0	1	54	1	1	2	1	0	0	0	1	0	61	1		0	0	0	0	0
0	1	74	1	0	0	0	0	0	0	1	0	67	1		0	0	0	0	0
0	1	54	0	0	0	0	0	0	0	0	0	61	1		0	0	0	0	0
0	1	66	0	0	0	2	0	0	0	0	0		1		0	0	0	0	0
0	0	65	1	1	0	0	0	0	0	1	0	68	1		0	0	0	0	0
0	0	67	1	1	1	0	0	0	0	1	0	67	1		0	0	0	0	0
0	1	76	1	0	0	2	0	0	0	0	0	67	1		0	0	0	0	0
0	0	55	1	0	0	0	0	0	0	0	0	66	1	0	1	0				1
0	1	59	0	0	0	1	0	0	0	0	0	66	1	0	0	0	0	0	0
0	0	73	0	0	0	0	0	0	0	1	0	61	1	0	0	0	0	0	0
0	0	65	0	0	0	0	0	0	0	0	0	72	1	0	2	0				1
0	1	54	1	0	0	1	0	0	0	0	0	65	1	0	0	0	0	0	0
0	0	49	0	0	0	0	0	0	0	0	0		1	0	0	0	0	0	0
0	1	74	1	0	2	0	0	0	0	1	0	62	1	0	0	0	0	0	0
0	1	64	1	0	0	2	0	0	0	0	0	63	1	0	4	0				1
0	1	51	1	0	0	0	0	0	0	0	0	66	1	0	0	0	0	0	0
0	1	41	1	1	2	1	0	0	0	0	0	63	1	0	0	0	0	1	1
0	1	68	0	0	0	2	0	0	0	1	0	71	0	1	0	0	0	0	0
0	1	72	1	1	0	0	0	1	0	0	0	65	1	0	0	0	0	0	0
0	1	66	1	0	2	2	1	0	0	1	0		1	0	0	0	0	0	0
0	1	57	1	0	0	0	0	0	0	1	0		1	0	0	0	0	0	0
0	1	67	1	0	0	2	0	0	0	0	0	59	1	0	0	0	1	0	1
0	0	64	0	1	0	0	0	0	0	0	0	68	1	0	0	0	0	0	0
0	1	64	0	0	1	0	0	0	0	0	0	70	1	0	0	0	0	0	0
0	0	73	1	0	0	0	0	0	0	1	0	60	1	0	0	0	0	0	0
0	1	60	1	0	0	0	0	0	0	0	0	60	1	0	0	0	0	0	0
0	1	60	0	0	0	0	0	0	0	1	0		1	0	0	0	0	0	0
0	0	66	1	0	0	0	0	0	0	0	0	60	1	0	0	0	0	0	0
0	1	55	0	0	0	1	0	0	0	0	0	66	1	0	0	0	0	0	0
0	1	48	1	1	0	2	0	1	0	1	0	70	1	0	0	0	0	0	0
0	0	60	1	1	0	0	0	0	0	0	1	71	1	0	0	0	0	0	0
0	1	74	1	0	0	2	0	0	0	1	0	69	1	0	0	0	0	1	1
0	0	73	1	1	0	0	0	0	0	0	0	70	1	0	0	0	0	0	0
0	1	49	0	0	0	1	0	0	0	0	0	66	1	0	0	0	0	0	0
0	1	84	1	0	0	0	0	0	0	0	0	66	1	0	1	0		1		0
0	1	84	0	0	0	0	1	0	0	1	0	60	1	0	0	0	0	0	0
0	1	64	1	0	0	1	0	0	0	0	0	63	1	0	0	0	0	0	0
0	1	57	1	0	1	2	0	0	0	0	0	65	1	0	2	0				1
0	1	65	1	0	2	1	0	0	0	0	0	71	1	1	0	0	0	0	0
0	1	73	1	0	0	0	0	0	0	0	0	47	1	0	0	0	0	0	0
0	1	64	0	0	0	0	0	0	0	1	0		1	0	0	0	0	0	0
0	0	68	1	0	2	0	0	0	0	0	0	62	1	0	3	0				1
0	0	74	1	0	0	0	0	0	0	0	0	62	0	1	0	0	0	0	0
0	1	63	1	0	0	0	0	0	0	0	0	55	1	0	0	0	0	0	0
0	1	66	0	0	0	0	0	0	0	0	0	69	1	0	0	0	0	1	1
0	0	58	0	0	0	0	0	0	0	0	0	60	1	0	0	0	0	0	0
0	0	77	0	0	2	0	0	0	0	0	0	66	1	0	1	0		1		0
0	0	72	1	0	2	0	0	0	0	0	0	62	1	0	0	0	0	0	0
0	1	53	0	0	0	0	0	0	0	0	0	69	1	0	0	0	0	0	0
0	1	70	1	0	2	2	0	0	0	0	0	60	1	0	0	0	0	0	0
0	1	63	0	0	0	1	0	0	0	0	0	67	1	0	0	0	0	0	0
0	0	74	0	0	0	0	0	0	0	0	0	73	1	0	0	0	0	0	0
0	1	63	0	0	0	0	1	0	0	0	0	43	1	0	0	0	0	0	0
0	0	69	1	0	2	0	0	0	0	0	0		1	0	0	0	0	0	0
0	1	64	1	0	0	1	0	0	0	0	0	63	1	0	0	0	0	0	0
0	1	58	0	0	0	0	0	0	0	0	0	60	1	0	0	0	0	0	0
0	0	60	0	1	0	0	0	0	0	0	0	61	1	0	0	0	0	0	0
0	0	81	0	0	2	0	0	0	0	0	0	72	1	0	0	0	0	1	1
0	0	77	1	0	0	0	0	0	0	0	0	65	1	0	0	0	0	0	0
0	0	64	0	0	0	0		0	0	0	0	61	1	0	0	0	0	0	0
0	1	66	1	0	0	1	0	0	0	0	0	64	1	0	0	0	0	0	0
0	1	69	1	0	2	0	1	0	1	1	0	48	1	0	0	0	0	0	0
0	1	60	1	0	0	1	0	0	0	1	0	69	1	1	0	0	0	0	0
0	0	52	0	0	0	0	0	0	0	0	0	42	1	0	0	0	0	0	0
0	1	61	1	0	0	0	0	0	0	1	0	62	1	0	2	0				1
0	1	70	0	0	2	0	0	0	0	0	0	66	1		0	0	0	0	0
0	1	71	1	1	0	2	0	0	0	1	0		1		0	0	0	0	0
0	0	68	1	0	2	0	0	0	0	0	0	64	1		0	0	0	0	0
0	0	65	0	1	2	0	0	0	0	0	0		1		3	0				1
0	0	63	1	1	0	0	0	0	0	0	0		1		0	0	0	0	0
0	0	66	1	0	0	0	0	0	0	0	0	47	1		0	0	0	0	0
0	1	66	1	0	2	1	0	0	0	1	0	62	1		0	0	1	0	1
0	1	49	1	0	2	2	0	0	0	0	0		1		0	0	0	1	1
0	1	56	1	0	0	1	0	0	0	0	0	53	1		0	0	0	0	0
0	1	60	0	1	0	1	0	0	0	0	0	50	1		0	0	0	0	0
0	1	60	1	0	0	2	0	0	0	0	1		1		0	0	0	0	0
0	1	62	0	0	0	2	0	0	0	1	0		1		0	0	0	0	0
0	1	68	1	1	0	0	0	0	0	0	0		1		0	0	0	0	0
0	0	71	1	0	0	0	0	0	0	0	0	67	1		0	0	0	0	0
0	1	55	0	0	0	1	0	0	0	0	0	70	1		0	0	0	0	0
0	1	79	0	1	0	1	0	0	0	0	0	64	1		0	0	0	0	0
0	1	61	0	0	0	1	0	0	0	0	0		1		1	0				1
0	0	62	1	0	0	0	0	0	0	0	0	66	1		0	0	0	0	0
0	1	78	1	0	2	0	0	0	0	1	0	58	1		0	0	0	0	0
0	1	86	1	0	2	0	0	0	0	0	0	66	1	0	0	0	0	0	0
0	1	61	1	0	0	0	0	0	0	0	0	63	1	0	0	0	0	0	0
0	1	53	0	0	0	1	0	0	0	1	0	64	1	0	0	0	0	0	0
0	1	60	1	0	0	0	0	0	0	1	0	59	1	0	0	0	0	0	0
0	1	60	1	0	0	2	0	0	0	0	0	67	1	0	0	0	0	0	0
0	1	71	1	0	0	0	0		0	0	0	76	1	0	0	0	0	0	0
0	0	83	1	1	0	0	0	0	0	0	0	69	1	0	0	0	0	0	0
0	0	72	1	1	0	0	0	0	0	0	0		1	0	0	0	0	0	0
0	1	54		0	2	1	0	0	0	0	0	66	1	0	0	0	0	0	0
0	1	56	1	0	0	1	0	0	0	0	0	63	1	0	0	0	0	0	0
0	1	67	1	0	0	0	0	0	0	0	0	59	1	0	0	0	0	0	0
0	0	61	0	1	0	0	0	0	0	1	0	68	0	1	0	0	0	0	0
0	0	71	1	0	0	0	0	0	0	1	0	62	1	0	0	0	0	1	1
0	1	71	0	0	0	1	0	0	0	1	0		1	0	1	0				1
0	1	54	0	0	0	2	0	0	0	0	0	45	1	0	0	0	0	0	0
0	0	81	1	1	2	0	0	0	0	0	0	57	1	0	0	0	0	0	0
0	1	61	1	0	0	1	0	0	0	0	0	65	1	0	2	0				1
0	1	56	0	0	0	0	0	0	0	0	0		1	0	0	0	0	0	0
0	1	63	0	0	2	2	1	0	0	1	0	50	1	0	0	0	0	0	0
0	0	64	0	0	0	0	0	0	0	0	0	57	1	0	1	0				1
0	1	66	1	0	0	0	0	0	0	0	0	66	1	0	0	0	0	0	0
0	1	70	1	0	0	0	0	0	0	0	0	63	1	0	0	0	0	0	0
0	0	75	1	0	0	0	0	0	0	0	0	60	1	0	0	0	0	0	0
0	1	53	1	0	0	2	1	0	0	1	0	60	1	0	0	0	0	0	0
0	0	64	0	0	2	0	0	0	0	0	0	70	1	0	0	0	0	0	0
0	0	64	0	0	0	0	0	0	0	0	0	65	1	0	0	0	0	0	0
0	1	83	1	0	1	2	1	0	1	0	0	55	1	0	0	0	0	0	0
0	1	74	0	0	2	0	0	0	0	0	0	59	1	0	0	0	0	0	0
0	1	80	1	0	0	2	0	0	0	0	0	63	1	0	0	0	0	0	0
0	0	83	1	0	0	0	0	0	0	0	0	69	1	0	0	0	0	0	0
0	1	68	1	0	2	0	0	0	0	0	0	46	1	0	0	0	0	0	0
0	0	75	1	0	0	0	0	0	0	1	0	62	1	0	0	0	0	0	0
0	1	71	1	1	0	1	0	0	0	0	0	64	1	0	0	0	0	1	1
0	1	41	0	0	0	0	1	0	0	1	0	57	1	0	0	0	0	0	0
0	1	62	1	0	2	2	0	0	0	0	0	67	1	0	0	0	0	0	0
0	0	86	1	0	1	0	0	0	0	0	0	66	1	0	0	0	0	0	0
0	0	67	1	1	2	0	0	0	0	0	0	73	1	0	0	0	0	0	0
0	1	54	1	0	1	0	0	0	0	0	0	61	1	0	0	0	0	0	0
0	0	53	1	0	0	0	0	0	0	0	0	65	1	0	0	0	0	1	1
0	0	68	1	0	0	0	0	0	0	1	0	64	1	0	0	0	0	0	0
0	1	72	1	0	0	0	0	0	0	0	0		1	0	0	0	0	0	0
0	1	78	1	0	0	0	0	0	1	1	0		1	0	0	0	0	0	0
0	0	70	1	0	2	0	0	0	0	1	0	60	1		0	0	0	0	0
0	1	69	1	0	2	2	0	0	0	0	0	63	1	0	0	0	0	0	0
0	1	54	1	0	2	2	0	0	0	0	0	68	1	0	0	0	0	0	0
0	1	64	1	0	0	2	0	0	0	1	0		1		0	0	0	0	0
0	0	73	1	0	2	0	0	0		0	0	59	1	0	0	0	0	0	0
0	0	66	1	0	0	0	0	0	0	0	0	66	1		0	0	0	0	0
0	0	72	1	0	0	0	0	0	0	0	0		1	0	0	0	0	0	0
0	1	56	1	0	2	0	1	0	0	1	0	61	1	0	0	0	0	0	0
0	0	75	1	0	2	0	0	0	0	0	0	64	1	0	0	0	0	0	0
0	1	91	1	0	2	0	0	0	0	0	0	58	1	1	0	0	0	1	1
0	0	58	1	0	0	0	0	0	0	0	0	69	1		0	0	0	0	0
0	1	60	1	0	0	0	0	0	0	0	0		1		0	0	0	0	0
0	1	56	1	0	2	1	0	0	0	0	0	63	1		1	0				1
0	1	73	1	0	1	0	0	0	0	0	0	50	1		0	0	0	0	0
0	1	64	1	0	0	1	0	0	0	0	0	64	1		0	0	0	0	0
0	1	79	1	0	2	0	0	0	1	0	0		1		0	0	0	0	0
0	0	67	0	0	0	0	0	0	0	1	0	69	1		0	0	0	0	0
0	1	76	1	0	0	2	0	0	0	0	0	55	1		0	0	0	0	0
0	1	54	0	0	0	1	0	0	0	0	0	73	1		0	0	0	0	0
0	0	79	1	0	0	0	0	0	0	0	0	59	1		0	0	0	0	0
0	1	57	0	0	0	1	0	0	0	0	0	75	1		2	0			1	1
0	1	63	0	0	0	2	0	0	0	0	0	62	1		0	0	0	0	0
0	1	60	0	0	0	0	1	0	0	0	0	52	1		0	0	0	1	1
0	1	60	0	0	0	2	0	0	0	1	0	65	1		0	0	0	0	0
0	1	77	1	1	0	0	0	0	0	1	0	63	1		0	0	0	0	0
0	1	63	0	0	0	0	0	0	0	0	0	67	1		0	0	0	0	0
0	1	70	0	0	0	0	1	0	0	1	0	58	1		0	0	1	0	1
0	0	82	1	0	0	0	0	0	0	1	0	70	1	0	0	0	0	0	0
0	1	74	1	0	1	1	0	0	0	0	0		1		0	0	0	0	0
0	1	53	0	0	0	0	0	0	0	1	0	66	0	1	0	0	0	0	0
0	1	49	0	0	0	2	0	0	0	1	0	68	1	0	0	0	0	0	0
0	0	66	0	0	0	0	0	0	0	0	0	70	1	0	0	0	0	0	0
0	1	69	1	0	0	1	0	0	0	0	0	75	0	1	0	0	0	0	0
0	0	60	1	0	0	0	0	0	0	0	0		1	1	0	0	0	0	0
0	1	69	1	0	0	2	0	0	0	0	0	60	0	1	1	0	1			0
0	1	65	0	0	1	1	0	0	0	0	0	66	1	0	0	0	0	0	0
0	1	80	1	1	0	2	1	0	0	1	0	64	1	0	0	0	0	0	0
0	1	62	1	1	0	2	0	0	0	0	0	49	1	0	0	0	0	0	0
0	1	63	0	0	0	0	0	0	0	0	0	68	1	0	0	0	0	0	0
0	0	62	1	0	0	0	0	0	0	0	0	66	1		1	0				1
0	0	62	1	0	2	0	0	0	0	1	0	67	1		0	0	0	0	0
0	0	49	0	0	0	0	0	0	0	0	0	65	1		0	0	0	0	0
0	1	66	1	0	0	1	0	0	0	0	0	71	1		0	0	0	0	0
0	0	66	0	0	0	0	0	0	0	0	0	70	1		0	0	0	0	0
0	1	64	1	0	0	1	0	0	0	0	0	69	1		0	0	0	0	0
0	1	68	1	0	0	1	0	0	0	0	0	66	1	0	0	0	0	0	0
0	0	35	0	0	0	0	0	0	0	0	0	49	1	0	0	0	0	1	1
0	1	64	1	0	0	2	0	0	0	0	0	69	1	0	0	0	0	0	0
0	1	68	1	0	0	0	0	0	0	0	0	61	1		0	0	0	0	0
0	1	54	1	1	2	1	0	0	0	0	0	69	1		0	0	0	0	0
0	1	60	0	0	0	1	0	0	0	0	0	59	1	1	0	0	0	0	0
0	0	71	1	0	2	0	0	0	0	1	0	56	1		0	0	0	0	0
0	0	71	1	1	0	0	0	0	0	0	0	63	1	0	0	0	0	0	0
0	1	61	0	0	0	1	0	0	0	0	0		1		0	0	0	0	0
0	1	59	1	0	0	1	1	0	1	1	0	62	1		3	0				1
0	1	52	1	0	1	1	0	1	0	1	0	68	1		0	0	0	0	0
0	1	79	1	0	2	2	0	0	0	1	0	66	1		0	0	0	0	0
0	0	65	0	0	1	0	0	0	0	0	0	69	1		0	0	0	0	0
0	0	49	1	0	2	0	0	0	0	0	0	70	1	0	0	0	0	0	0
0	1	58	1	0	0	1	0	0	0	0	0	63	1		0	0	0	0	0
0	0	66	1	0	0	0	0	0	0	0	0	67	1		0	0	0	0	0
0	1	63	1	0	0	1	1	0	0	1	0	56	1		0	0	0	0	0
0	1	39	0	0	0	1	0	0	0	0	0	66	1	0	0	0	0	0	0
0	1	51	0	0	2	0	0	0	0	1	0	70	1		0	0	0	0	0
0	0	61	0	0	0	0	0	0	0	0	0	67	1		0	0	0	0	0
0	0	61	0	0	0	0	0	0	0	0	0	68	1		0	0	0	0	0
0	1	45	0	0	0	1	0	0	0	0	0	26	1		0	0	0	1	1
0	1	63	1	0	0	1	0	0	0	1	0	67	1		1	0				1
0	1	68	0	1	0	0	0	0	0	0	0	67	1		0	0	0	0	0
0	1	54	0	0	0	2	0	0	0	0	0	39	1		0	0	0	0	0
0	1	61	1	0	0	0	0	0	0	0	0	70	1		0	0	0	0	0
0	1	57	1	0	0	2	0	0	0	1	0	68	1		0	0	0	0	0
0	1	59	1	0	0	2	0	0	0	1	0		1		1	0				1
0	1	52	0	0	0	1	0	0	0	1	0	64	1		0	0	0	0	0
0	1	64	0	0	0	1	1	0	0	1	0	58	1		0	0	0	0	0
0	1	60	1	0	0	1	0	0	0	0	0	64	1		0	0	0	0	0
0	1	69	1	0	0	0	0	0	0	1	0	60	1		0	0	0	0	0
0	1	76	0	0	0	0	0	0	0	0	0	64	1		0	0	0	0	0
0	1	64	0	0	0	0	0	0	0	0	0	65	1		0	0	0	0	0
0	1	61	0	0	0	0	0	1	0	0	0	66	1		0	0	0	0	0
0	1	45	0	0	0	0	0	0	0	0	0	25	1		0	0	0	0	0
0	1	73	0	0	0	0	0	0	0	0	0	65	1		0	0	0	0	0
0	1	59	0	0	2	1	0	0	0	0	0	64	1		0	0	0	0	0
0	1	54	1	0	0	1	0	0	0	0	0	69	1		0	0	0	0	0
0	1	71	1	0	0	2	1	0	0	1	0	64	1		0	0	0	0	0
0	1	67	0	0	0	1	1	0	0	1	0	61	1		0	0	0	0	0
0	0	74	1	0	0	2	0	0	0	0	0	69	1		0	0	0	0	0
0	1	54	1	1	0	0	0	0	0	0	0	68	1		0	0	0	0	0
0	1	57	1	0	0	1	0	0	0	0	0	60	1		0	0	0	0	0
0	0	67	1	0	0	0	0	0	0	0	0	72	1		0	0	0	0	0
0	0	71	1	0	0	0	0	0	0	1	0	60	1		0	0	0	1	1
0	1	54	1	1	2	1	0	0	0	0	0	57	1		0	0	0	0	0
0	1	69	1	0	0	2	0	0	0	0	0	33	1		0	0	0	0	0
0	0	71	1	1	0	0	0	0	0	0	0	74	1		0	0	0	0	0
0	1	52	1	0	0	0	0	0	0	0	0	65	1		0	0	0	0	0
0	0	48	1	0	0	0	0	0	0	0	0		1		0	0	0	0	0
0	1	60	1	0	0	1	0	0	0	1	0	70	1		1	0				1
0	1	67	0	0	0	1	0	0	0	1	0	66	1		0	0	0	0	0
0	1	53	1	0	0	2	0	0	0	0	0	67	1		0	0	0	0	0
0	0	72	1	0	2	0	0	0	0	0	0	65	1		0	0	0	0	0
0	0	66	0	0	0	0	0	0	0	0	0	62	1		0	0	0	0	0
0	0	66	0	0	0	0	0	0	0	1	0	60	1		0	0	0	0	0
0	0	65	0	0	0	0	0	0	0	0	0	28	1		1	0				1
0	0	71	1	0	0	0	0	0	0	0	0	75	1	0	0	0	0	0	0
0	1	52	0	0	0	1	0	0	0	0	0	45	1	0	0	0	0	0	0
0	1	64	0	0	0	1	0	0	0	0	0	62	1	0	0	0	0	0	0
0	1	57	1	0	0	0	0	1	0	0	0		1		0	0	0	1	1
0	1	58	0	0	0	2	0	0	0	0	0	32	1	0	1	0			1	0
0	1	43	1	0	0	1	0	0	0	1	0	65	1		0	0	0	0	0
0	1	60	1	0	2	1	0	0	0	1	0	69	1		0	0	0	0	0
0	1	63	1	0	0	0	0	0	0	0	0	68	1		0	0	0	0	0
0	0	69	1	0	1	0	0	0	0	0	0		1		0	0	0	0	0
0	1	75	1	0	0	2	1	0	0	1	0	73	1		0	0	0	0	0
0	1	53	0	0	0	1	0	0	0	0	0	61	1		0	0	0	0	0
0	1	43	0	0	0	0	0	0	0	0	0	57	1		0	0	0	0	0
0	1	60	0	0	0	0	0	1	0	0	0	66	1		3	0			1	1
0	1	64	0	0	0	0	0	0	0	0	0	64	1		0	0	0	0	0
0	1	73	1	0	0	1	1	0	0	0	0	65	1		0	0	0	1	1
0	1	59	0	0	0	0	0	0	0	0	0	67	1		0	0	0	0	0
0	1	73	1	0	0	2	0	0	0	1	0	68	1		0	0	0	0	0
0	0	68	1	0	0	0	0	0	0	0	0	72	1		0	0	1	0	1
0	1	66	0	0	0	1	0	0	0	0	0	67	1		0	0	0	0	0
0	0	67	1	0	2	0	0	0	0	1	0	70	1		0	0	0	0	0
0	1	64	0	0	2	2	1	0	0	0	0	38	1		0	0	0	0	0
0	1	60	1	0	0	0	0	0	0	1	0	58	1		0	0	0	0	0
0	1	77	1	0	0	0	0	0	1	1	0	40	1		0	0	0	0	0
0	1	71	1	0	0	0	1	0	0	0	0	52	1		0	0	0	0	0
0	1	83	0	0	0	0	0	0	0	0	0	71	1		0	0	0	0	0
0	0	74	1	0	0	0	0	0	0	0	0	64	1		0	0	0	0	0
0	1	63	1	0	0	2	0	0	0	0	0	66	1		0	0	0	0	0
0	0	83	1	0	2	0	0	0	0	0	0	60	1		0	0	0	0	0
0	1	77	1	0	0	2	1	0	1	0	0	56	1		0	0	0	0	0
0	1	68	0	0	0	2	0	0	0	0	0	71	1		0	0	0	0	0
0	1	74	1	0	1	0	0	0	0	1	0	68	1		0	0	0	0	0
0	1	65	1	0	0	0	0	0	0	0	0	60	1		0	0	0	0	0
0	1	49	0	0	0	1	0	1	0	0	0	65	1		0	0	0	0	0
0	0	66	1	0	2	0	0	0	0	0	0		1	1	0	0	0	0	0
0	0	49	1	0	0	0	0	0	0	0	0		1		0	0	0	0	0
0	1	66	1	0	2	0	0	0	0	0	0	72	1		0	0	0	1	1
0	1	78	1	0	0	1	0	0	0	0	0	63	1		0	0	0	0	0
0	1	58	0	0	0	1	0	0	0	0	0	65	1		0	0	0	0	0
0	0	65	1	0	0	0	0	1	0	1	0		1		0	0	0	0	0
0	1	69	1	1	0	0	1	0	0	1	0	64	0	1	0	0	0	0	0
0	1	85	1	0	0	0	0	0	0	0	0	58	1	1	0	0	0	0	0
0	1	57	0	1	2	1	0	0	0	1	0	67	1		1	0				1
0	0	66	1	0	0	0	0	0	0	1	0	65	1		0	0	0	0	0
0	1	61	1	0	0	2	0	0	0	1	0	70	1	1	0	0	0	0	0
0	1	69	1	0	0	0	0	0	0	0	0	66	1		0	0	0	0	0
0	1	59	0	0	2	1	0	0	0	0	0	63	1		0	0	0	0	0
0	0	60	1	0	2	0	0	0	0	1	0	65	1		0	0	0	0	0
0	0	64	1	0	2	1	0	0	0	0	0	65	0	1	0	0	0	0	0
0	1	68	1	0	2	2	0	0	0	0	0	71	1		0	0	0	0	0
0	1	49	0	0	0	0	0	0	0	0	0	63	1		0	0	0	0	0
0	0	79	1	0	0	0	0	0	0	1	0	67	1		0	0	0	0	0
0	1	66	1	0	0	1	0	0	0	0	0	62	1		0	0	0	0	0
0	0	59	1	1	2	0	0	0	0	1	0	68	1		0	0	0	0	0
0	1	49	1	1	0	2	0	0	0	1	0	67	1		0	0	0	1	1
0	1	37	1	0	0	0	1	1	0	1	0	56	0	1	0	0	0	0	0
0	1	79	1	0	0	0	0	0	0	0	0	63	1		0	0	0	0	0
0	1	56	1	0	0	1	0	0	0	0	0	73	1		0	0	0	0	0
0	1	72	0	0	0	0	0	0	0	0	0	67	1		0	0	0	0	0
0	1	68	0	0	0	0	0	0	0	0	0	56	1		0	0	0	0	0
0	0	66	1	0	2	0	0	0	0	1	0	71		1	0	0	0	0	0
0	0	65	0	0	1	0	1	0	0	1	0	69	1		0	0	0	0	0
0	0	62	1	1	0	0	0	0	0	0	0	70	1		0	0	0	0	0
0	0	66	1	0	2	0	0	0	0	0	0	63	1		0	0	1	0	1
0	1	56	1	0	0	0	0	0	0	0	0	68	1		0	0	0	0	0
0	1	65	1	0	2	1	0	0	0	1	0	0	1		0	0	0	0	0
0	0	64	0	0	0	0	0	0	0	1	0	69	0	1	0	0	0	1	1
0	1	63	1	0	0	2	0	0	0	0	0	51	0	1	0	0	0	0	0
0	0	83	1	0	0	0	1	0	0	0	0	60	1		0	0	0	0	0
0	0	53	1	1	2	0	0	0	0	0	0	64	1		0	0	0	0	0
0	0	75	1	0	2	0	0	0	0	0	0	61	1		0	0	0	0	0
0	0	83	1	0	0	0	0	0	1	0	0	62	1		0	0	0	0	0
0	1	63	0	0	0	0	0	0	0	0	0	38	1		0	0	0	0	0
0	1	44	1	0	0	1	0	0	0	0	0	66	1		0	0	0	0	0
0	1	54	1	0	0	0	0	0	0	1	0		1		0	0	0	0	0
0	1	71	1	0	2	0	1	0	0	1	0		1		0	0	0	0	0
0	1	67	1	0	0	2	0	0	0	0	0	60	1		0	0	0	0	0
0	0	68	0	0	0	0	0	0	0	1	0	62	1		0	0	0	0	0
0	1	68	1	0	2	2	0	0	0	0	0	66	1		0	0	0	0	0
0	0	54	1	0	2	0	1	0	0	0	1	65	1		0	0	0	0	0
0	1	63	1	0	2	0	1	0	0	1	0	52	1		0	0	0	0	0
0	1	60	0	0	0	1	0	0	0	0	0	75	1		0	0	0	0	0
0	0	71	1	1	0	0	1	0	0	1	1			1	0	0	0	0	0
0	1	59	1	0	0	1	0	0	0	0	0	62	1		1	0				1
0	1	53	1	0	0	0	0	0	0	0	0	67	1		0	0	0	0	0
0	1	54	1	0	0	1	0	0	0	0	0	57	1		0	0	0	1	1
0	1	44	1	0	0	1	1	0	0	0	0	66	1		0	0	0	0	0
0	1	64	0	0	0	2	0	0	0	0	0	69	1		0	0	0	0	0
0	1	73	0	0	0	2	0	0	0	0	0	55	1		1	0				1
0	1	78	0	0	0	1	0	0	0	1	0	60	1		0	0	0	0	0
0	1	66	0	0	2	2	0	0	0	1	0	57	1		0	0	0	0	0
0	1	78	1	0	0	0	0	0	0	0	0	67	1		0	0	0	0	0
0	0	58	1	0	0	0	1	0	0	1	0	75	1		0	1	0	0	1
0	1	76	1	0	0	1	0	0	0	1	0		1		0	0	0	0	0
0	1	55	1	0	0	1	0	0	0	0	0	62	1		0	0	0	0	0
0	1	70	0	0	0	0	0	0	0	0	0	60	1		0	0	0	0	0
0	1	64	1	0	0	0	0	0	0	1	0	66		1	0	0	0	0	0
0	1	73	1	0	2	0	1	0	0	1	0	59	1		1	0				1
0	1	67	1	0	2	1	0	0	0	0	0		1		0	0	0	0	0
0	1	70	0	0	0	0	0	0	0	0	0	68	1		0	0	0	1	1
0	1	77	1	0	0	0	0	0	0	0	0		1		2	0	1			1
0	0	72	1	0	0	0	1	0	0	0	1	63		1	0	0	0	0	0
0	0	62	0	1	0	0	0	0	0	1	1	72		1	0	0	0	0	0
0	1	55	1	0	2	1	0	0	0	0	0	64	1		0	0	0	0	0
0	1	67	1	0	2	2	1	0	0	1	0	28	1		4	0		1		1
0	1	53	1	0	2	1	1	0	0	1	0	60	1	1	0	0	0	0	0
0	1	60	0	0	0	1	1	0	0	1	0	64		1	0	0	0	0	0
0	0	63	1	1	0	0	0	0	0	0	0	63	1		0	0	0	0	0
0	1	87	0	0	0	2	1	0	0	1	1	46	0	1	0	0	0	0	0
0	1	43	0	0	0	1	1	0	0	0	0	55	1		0	0	0	0	0
0	1	76	1	0	0	0	0	0	0	0	0	42	1		0	0	0	0	0
0	0	57	0	1	0	0	0	0	0	0	0	69	1		0	0	0	0	0
0	1	75	1	0	0	2	0	0	0	0	0	65	1		0	0	0	1	1
0	1	50	0	0	0	1	0	0	0	0	0	68	1		0	0	0	0	0
0	1	64	1	0	0	1	0	0	0	0	0		1		0	0	0	0	0
0	1	76	1	0	0	0	0	0	0	0	0		1		0	0	0	0	0
0	1	58	0	0	0	0	0	0	0	1	0	55	1		0	0	0	0	0
0	0	80	0	0	2	0	0	0	0	1	0		0		0	0	0	0	0
0	1	62	1	0	0	0	0	0	0	0	0	62	1		0	0	0	0	0
0	1	47	1	0	0	0	0	0	0	0	0	55	1		0	0	0	0	0
0	1	54	0	0	0	1	0	0	0	0	0	64	1		0	0	0	0	0
0	1	88	1	0	0	0	0	0	0	0	0	52	1		0	0	0	0	0
0	1	47	1	0	0	0	1	0	0	1	0	50	1		0	0	0	0	0
0	1	57	0	0	2	0	0	0	0	1	0	55	1		0	0	0	1	1
0	1	73	0	1	0	0	0	0	0	0	0	67	1		1	0				1
0	1	60	0	0	0	0	0	0	0	0	0	63	1		0	0	0	0	0
0	1	64	1	0	0	2	0	0	0	0	0	66	1		0	0	0	0	0
0	1	27	0	0	0	0	1	0	0	1	0	68	1		2	0				1
0	1	65	1	0	0	0	0	0	0	0	0	64	1		0	0	0	0	0
0	1	68	0	0	2	0	0	0	0	1	0	61	1		0	0	0	0	0
0	1	65	1	0	0	0	0	0	0	0	0	68	1		0	0	0	0	0
0	0	64	1	0	0	0	0	0	0	0	0	69	1		3	0			1	1
0	1	63	0	0	0	1	0	0	0	0	0	45	1		0	0	0	0	0
0	1	81	1	0	0	0	0	0	0	1	0	71	1		0	0	0	0	0
0	0	69	1	0	0	0	0	0	0	0	0	62	1		0	0	0	0	0
0	1	64	1	0	0	2	1	0	0	1	0	59	1		0	0	0	0	0
0	1	69	1	0	0	0	0	0	0	0	0	67	1		1	0				1
0	1	51	0	0	0	0	0	0	0	0	0	61	1		0	0	0	0	0
0	0	67	1	0	0	0	0	0	0	0	0	64	1	1	0	0	0	0	0
0	1	76	1	0	0	0	0	0	0	1	0		1		0	0	0	0	0
0	1	59	1	0	2	2	0	0	0	0	0	69	1		0	0	0	0	0
0	1	66	1	0	2	0	0	0	0	0	0	67	1		0	0	0	0	0
0	1	81	1	0	0	0	1	0	0	0	0	36	1		0	0	1	0	1
0	1	52	1	0	0	2	0	0	0	1	0	46	1		0	0	0	0	0
0	0	49	0	1	0	0	0	0	0	0	0	66	1		0	0	0	1	1
0	0	77	1	0	2	0	0	0	0	0	0	63	1		0	0	0	0	0
0	0	53	0	0	0	0	0	0	0	0	0	58	1		0	0	0	0	0
0	0	78	1	0	2	0	0	1	0	0	0	50	1		0	0	0	0	0
0	1	69	0	0	0	2	0	0	0	1	0	57	1		0	0	0	0	0
0	0	62	1	0	0	0	0	1	0	0	0		1		0	0	0	0	0
0	1	62	0	0	0	0	0	0	0	0	0	68	1		0	0	0	0	0
0	1	51	1	0	0	2	0	0	0	0	0	64	1		0	0	0	0	0
0	1	65	0	0	2	2	0	0	0	0	0		1		0	0	0	0	0
0	1	67	1	0	2	0	1	0	0	1	0	49	1		0	0	0	0	0
0	1	67	1	0	0	0	0	0	0	0	0	62	1		2	0				1
0	1	58	0	0	0	2	0	0	0	0	0	66	1		0	0	0	0	0
0	1	59	0	0	0	2	0	0	0	0	0		1		0	0	0	0	0
0	1	53	1	0	0	2	1	0	0	0	0	63	1		0	0	0	1	1
0	1	61	0	1	0	2	0	0	0	0	0	57	1		3	0				1
0	1	48	0	0	0	1	0	0	0	0	0	32	1		0	0	0	0	0
0	0	60	1	0	0	0	0	0	0	0	0	68	1		0	0	0	0	0
0	1	59	1	0	0	2	0	0	0	0	0	64	1		0	0	0	0	0
0	0	87	1	0	0	0	0	0	0	0	0		1		0	0	0	0	0
0	0	70	0	0	0	0	0	0	0	0	0	61	1		0	0	0	0	0
0	1	79	1	0	2	0	0	0	0	1	0		1		0	0	0	0	0
0	0	70	0	0	0	0	1	0	0	1	0	61	1		0	0	0	0	0
0	1	80	0	0	0	1	0	0	0	0	0	72	1		0	0	0	0	0
0	1	54	1	0	0	1	0	0	0	0	0	68	1		0	0	0	1	1
0	0	62	1	0	0	0	0	0	0	1	0	63	1		0	0	0	0	0
0	1	52	1	0	2	0	0	0	0	0	0		1		0	0	0	0	0
0	1	48	0	0	0	1	0	0	0	0	0	65	1		0	0	0	0	0
0	1	57	0	0	0	1	0	0	0	0	0	63	1		1	0				1
0	0	48	0	1	0	0	0	0	0	1	0	61	0	1	0	0	0	0	0
0	1	57	0	0	0	1	0	0	0	0	0		1		0	0	0	0	0
0	1	63	0	0	0	2	0	0	0	0	0		1		0	0	0	0	0
0	0	55	0	0	0	0	0	0	0	0	0	66	1		0	0	0	0	0
0	1	50	0	1	0	1	0	0	0	0	0		1		0	0	0	0	0
0	1	63	0	0	0	1	0	0	0	0	0		1		0	0	0	0	0
0	1	67	1	0	0	0	1	0	0	1	0	60	1		0	0	0	1	1
0	1	59	1	0	0	1	0	0	0	0	0		1		0	0	0	0	0
0	1	71	1	0	0	0	0	0	0	1	0	62	1		0	0	0	0	0
0	1	67	1	0	0	0	0	0	0	0	0	62	1		0	0	0	0	0
0	0	71	1	0	0	0	0	0	0	0	0	61	1		0	0	0	0	0
0	0	65	0	0	0	0	0	0	0	0	0	66	1		0	0	0	0	0
0	1	55	1	0	0	2	0	0	0	0	0	61	1		0	0	0	0	0
0	1	82	1	1	0	0	0	0	0	0	0	62	1		0	0	0	0	0
0	1	65	0	0	0	1	1	0	0	1	0	60	1		0	0	0	0	0
0	1	61	1	0	0	1	0	1	0	0	0	61	1		1	0				1
0	0	47	1	1	0	0	1	0	0	0	0	40	1	1	0	0	0	0	0
0	1	63	0	0	0	0	1	0	0	0	0	66	1		0	0	0	0	0
0	0	67	1	0	2	0	0	0	0	1	0	66	1		2	0	1			1
0	1	76	0	0	0	0	0	0	0	0	0	49	1		0	0	0	0	0
0	0	65	1	0	0	0	0	0	0	0	0	62	1		0	0	1	0	1
0	1	64	1	0	0	1	0	0	0	0	0	60	1		0	0	0	0	0
0	0	70	1	0	0	0	0	0	0	1	0	70	1		1	0				1
0	0	54	0	0	0	0	0	0	0	0	0	66	1		0	1	0	0	1
0	0	81	1	0	0	0	0	0	0	1	0	62		1	0	0	0	0	0
0	0	69	1	0	0	0	0	0	0	0	0	65	1		0	0	0	0	0
0	1	54	1	0	2	1	0	0	0	1	0	65	1		0	0	0	0	0
0	0	61	1	0	0	0	0	0	0	0	0	70	1		0	0	0	0	0
0	0	70	1	0	0	0	0	0	0	0	0	58	1		0	0	0	1	1
0	1	54	0	0	0	1	0	0	0	0	0		1		0	0	0	0	0
0	0	64	1	0	0	0	0	0	0	0	0	63	1		0	0	0	0	0
0	1	73	0	0	0		0	0	0	0	0	61	1		0	0	0	0	0
0	0	57	0	0	0	0	0	0	0	0	0	70	1		0	0	0	0	0
0	0	80	1	0	2	0	1	0	0	1	0	50	1		0	0	0	0	0
0	1	69	1	0	0	0	0	0	0	1	0	62	1		0	0	0	0	0
0	0	71	1	0	0	0	0	1	0	0	0	63	1		0	0	0	0	0
0	1	61	1	0	0	0	0	0	0	1	0	43	1		0	0	0	0	0
0	0	72	1	0	2	0	0	0	0	0	0	68	1		0	0	0	0	0
0	1	52	0	0	2	2	0	0	0	0	0	62	1		0	0	0	0	0
0	0	66	0	0	2	0	0	0	0	0	0	64	1		0	0	0	1	1
0	0	60	0	0	0	0	0	0	0	0	0		1		0	0	0	0	0
0	1	64	1	0	2	1	0	0	0	0	0	62		1	0	0	0	0	0
0	1	60	1	0	0	1	0	0	0	1	0	60	1		0	0	0	0	0
0	0	64	1	0	2	0	0	0	0	1	0	61		1	0	0	0	0	0
0	1	60	0	0	0	0	1	0	0	1	0	66	1		0	0	0	0	0
0	1	62	1	0	0	1	1	0	0	0	0	59	1		0	0	0	0	0
0	0	50	0	0	0	0	1	0	0	0	0	72	1		0	0	0	0	0
0	0	63	0	0	0	0	0	0	0	0	0	70	1		0	0	0	0	0
0	1	65	0	1	0	0	0	0	0	0	0		1		0	0	0	0	0
0	1	60	1	0	0	0	0	0	0	1	0	73	1		0	0	0	0	0
0	1	48	1	0	0	0	1	0	0	1	0	58	1		0	0	0	0	0
0	1	80	1	0	2	2	0	0	0	0	0	69	1		0	0	0	0	0
0	0	68	1	1	0	0	0	0	0	0	0	68	1		0	0	0	0	0
0	1	40	1	0	0	1	1	0	0	0	0	44	1	0	0	0	0	0	0
0	0	75	1	0	2	0	0	0	0	0	0	64	1		0	0	0	0	0
0	1	70	0	0	0	0	0	0	0	1	0	62	1		0	0	0	0	0
0	1	63	1	0	0	0	0	0	0	0	0	66	1		0	0	0	0	0
0	1	58	0	0	0	1	0	0	0	1	0	66	1		1	0				1
0	1	60	0	1	0	1	0	0	0	0	0	61	1	0	0	0	0	0	0
0	1	51	1	0	0	2	0	0	0	0	0	71	1		0	0	0	0	0
0	1	56	1	0	0	2	1	1	0	1	0	49	1		0	0	0	1	1
0	0	59	1	0	0	0	0	0	0	0	0		1		0	0	0	0	0
0	0	71	0	0	0	0	0	0	0	0	0	55	1		0	0	0	0	0
0	0	67	1	0	0	0	0	0	0	0	0	58	1		0	0	0	0	0
0	0	63	0	0	0	0	0	0	0	0	0	65	1		0	0	0	0	0
0	0	66	0	0	0	0	0	0	0	0	0	64	1		2	0				1
0	0	51	1	0	0	0	0	0	0	0	0	70	1		0	0	0	0	0
0	0	67	1	1	0	0	0	1	0	0	0	75	1		0	0	0	0	0
0	1	52	1	0	0	0	0	0	0	0	0	70	1		0	0	0	0	0
0	1	57	1	0	0	1	0	0	0	0	0	63	1		0	0	0	0	0
0	1	86	1	0	2	0	0	0	0	0	0	57	1		0	0	1	0	1
0	0	51	1	0	0	0	0	0	0	0	0	67	1		0	0	0	1	1
0	1	61	1	0	0	0	0	0	0	0	0	56	1		0	0	0	0	0
0	1	53	1	0	0	2	0	0	0	0	0	67	1		0	0	0	0	0
0	1	62	1	0	2	2	0	0	0	1	0	69	1		0	0	0	0	0
0	1	56	0	0	2	0	0	0	0	0	0	60	1		0	0	0	0	0
0	1	65	1	0	0	0	0	0	0	0	0	76	1		0	0	0	0	0
0	0	63	1	0	0	0	0	0	0	0	0	67	1		0	0	0	0	0
0	0	64	1	0	0	0	0	0	0	1	0	61	1		0	0	0	0	0
0	1	66	0	0	0	2	1	0	0	1	0		1		1	0			1	0
0	0	66	1	0	0	0	0	0	0	0	0	67	1		0	0	0	0	0
0	0	48	0	0	0	0	0	0	0	0	0		1		0	0	0	0	0
0	1	68	1	0	0	1	0	0	0	0	0	67	1		0	0	0	0	0
0	1	77	1	0	0	0	0	0	0	0	0		1		0	0	0	1	1
0	1	71	1	0	1	2	0	0	0	0	0	59	1		1	0		1		1
0	1	50	0	0	0	1	0	0	0	0	0	66	1		0	0	0	0	0
0	1	71	1	0	0	0	0	0	0	0	0		1		0	0	0	0	0
0	1	64	1	0	0	2	0	0	0	0	0	62	1		0	0	0	0	0
0	0	72	0	1	0	0	0	0	0	0	0	67	1		0	0	0	0	0
0	1	57	1	0	0	0	0	0	0	0	0	60	1		0	0	0	0	0
0	1	63	0	1	0	0	0	0	0	0	0	62	1		0	0	0	0	0
0	0	67	1	0	0	0	0	1	0	0	0	69	1		0	0	0	0	0
0	1	79	0	0	0	0	1	0	0	1	0	56	1		0	0	0	0	0
1	1	66	0	0	0	0	0	0	0	0	0	64	1		0	0	1	0	1
1	1	61	1	0	0	1	0	0	0	1	0	66	1		0	0	0	0	0
1	1	60	0	0	0	0	0	0	0	0	0	64	1		0	0	0	0	0
1	0	60	1	0	0	0	0	0	0	0	0	61	1		0	0	0	0	0
1	0	70	1	0	1	0	0	0	0	0	0	49	1		0	0	0	1	1
1	1	61	1	0	2	1	0	0	0	1	0	64	1		0	0	0	0	0
1	1	72	1	0	0	1	0	0	0	0	0	60	1		0	0	0	0	0
1	0	51	0	0	0	0	0	0	0	0	0	67	1		0	0	0	0	0
1	1	52	0	0	2	2	1	0	0	1	0	71	1		0	0	0	0	0
1	1	68	1	0	0	0	0	0	0	1	0	66	1		0	0	0	0	0
1	1	76	0	0	0	1	0	0	0	1	0	68	1		0	0	0	0	0
1	1	32	0	1	0	1	1	0	0	0	0	57	1		0	0	0	0	0
1	0	85	1	0	0	0	0	0	0	0	0	65	1		0	0	0	0	0
1	1	60	0	0	2	0	0	0	0	0	0	65	1		0	0	0	0	0
1	1	64	1	0	2	1	0	0	0	0	0	59	1		0	0	0	0	0
0	1	52	0	0	0	1	0	0	0	0	0	66	1		0	0	0	0	0
1	0	71	1	0	0	0	0	0	0	0	0	62	1		0	0	0	0	0
1	1	50	0	1	0	0	0	0	0	1	0	58	1		0	0	0	0	0
1	1	73	1	0	2	0	0	0	0	1	0	64	1		0	0	0	0	0
1	1	62	0	0	0	2	0	0	0	0	0	64	1		0	0	0	0	0
1	1	40	1	1	2	0	0	0	0	0	0	53	1		0	0	0	0	0
1	1	54	0	0	2	1	0	0	0	1	0	67	1		0	0	0	0	0
1	1	68	1	0	0	2	0	0	0	0	0	40	1		0	0	0	0	0
1	0	83	1	0	2	0	0	0	0	0	0	62	1		0	0	0	0	0
1	1	50	0	0	0	1	0	0	0	0	0	57	1		0	0	0	0	0
1	1	57	1	0	0	2	0	0	0	0	0	67	1		0	0	0	0	0
1	1	49	0	0	0	0	0	0	0	0	0		1		0	1	0	0	1
1	0	68	1	0	0	0	0	0	0	0	0	65	1		0	0	0	0	0
1	1	59	0	1	0	1	0	0	0	0	0	62	1		0	0	0	1	1
1	1	55	1	0	2	0	0	0	0	1	0	62	1		0	0	0	0	0
1	0	66	0	0	0	0	0	0	0	1	0	64	1		0	0	0	0	0
1	1	68	1	0	0	0	0	0	0	1	0	40	1		0	0	0	0	0
1	1	67	0	0	0	0	0	0	0	0	0	67	1		0	0	0	0	0
1	1	78	0	0	0	0	0	0	0	0	0	64	1		0	0	0	0	0
1	1	50	1	0	0	1	0	0	0	0	0	61	1		0	0	0	0	0
1	1	45	0	0	0	1	0	0	0	1	0	62	0	1	0	0	0	0	0
1	1	61	1	0	0	0	0	0	0	1	0	60	1		0	0	0	1	1
1	1	51	0	0	0	1	0	0	0	0	0	66		1	0	0	0	0	0
1	1	68	0	0	2	0	0	0	0	0	0	63	1		0	0	0	0	0
1	1	51	1	1	0	2	0	0	0	0	0	66	1		0	0	0	0	0
1	0	62	1	0	0	0	0	0	0	0	0	64	1		0	0	0	0	0
1	1	66	0	0	0	0	1	0	0	1	0	64	1		0	0	0	0	0
1	1	56	1	1	0	2	0	0	0	0	0	66	1		0	0	0	0	0
1	1	75	1	0	1	0	0	0	0	0	0	28	1		0	0	0	0	0
0	1	66	1	0	0	0	0	0	0	1	1		0	1	0	0	0	0	0
1	0	77	0	0	0	0	0	0	0	0	0	66	1		0	0	0	0	0
1	0	66	1	0	0	0	0	0	0	0	0	70	1		0	0	0	0	0
1	0	64	1	0	2	0	1	0	0	1	0	57	1		0	0	0	1	1
1	0	73	1	0	2	0	0	0	0	0	0	63	1		0	0	0	0	0
1	1	60	0	0	0	0	0	0	0	1	0	64	1		0	0	0	0	0
1	1	72	0	0	0	0	0	0	0	0	0	69	1		0	0	1	0	1
1	1	72	1	0	0	0	0	0	0	0	0	65	1		0	0	0	0	0
1	0	63	0	0	2	0	0	0	0	0	0	71	1		0	0	0	0	0
1	1	70	1	0	0	2	0	0	0	0	0	62	1		0	0	0	0	0
1	0	75	1	0	2	0	0	0	0	0	0	60	1		0	0	0	0	0
1	1	45	0	0	0	1	0	0	0	0	0		1		0	0	0	0	0
1	1	65	1	0	0	1	0	0	0	0	0	64	1		0	0	0	0	0
1	1	57	0	0	0	2	0	0	0	1	0	58	1		0	0	0	0	0
1	1	67	0	0	0	0	1	0	0	1	0	59	1		0	0	0	0	0
1	1	62	1	0	0	0	0	0	0	0	0	65	1	1	0	0	0	0	0
1	0	73	1	0	0	0	0	0	0	0	0	62	1		0	0	0	1	1
1	1	72	1	0	0	0	0	0	0	0	0	68	1		0	0	0	0	0
1	1	60	1	0	0	0	0	0	0	1	0	66	1		0	0	0	0	0
1	1	60	1	0	2	1	0	0	0	1	0	66	1		0	0	0	0	0
1	1	45	0	0	0	2	0	0	0	0	0	66	1		0	0	0	0	0
1	1	73	0	0	0	2	0	0	0	0	0	62		1	0	0	0	0	0
1	1	71	1	0	2	2	0	1	0	0	0	66	1		0	0	0	0	0
1	1	64	1	0	0	2	0	0	0	0	0	66	1		0	0	0	0	0
1	1	57	1	0	0	0	0	0	0	0	0	66	1		0	0	0	0	0
1	0	69	1	0	0	0	0	0	0	0	0		1		0	0	0	0	0
1	0	64	0	0	0	0	0	0	0	0	0	67	1		0	0	0	0	0
1	0	71	0	0	0	0	0	0	0	0	0	72	1		0	0	0	0	0
1	1	41	1	0	0	0	0	0	0	0	0	63	1		0	0	0	0	0
1	0	74	1	0	2	0	0	0	0	0	0	70	1		0	0	0	1	1
1	0	64	0	0	0	0	0	0	0	0	0	42	1		0	0	0	0	0
1	0	74	1	0	2	0	0	0	0	0	0	65	1		0	0	0	0	0
1	1	77	1	1	0	0	0	0	0	0	0	49	1		0	0	0	0	0
1	1	66	1	0	1	1	0	0	0	0	0	66	1		0	0	0	0	0
1	1	49	0	0	0	1	0	1	0	0	0	61	1		0	0	0	0	0
1	1	71	1	0	0	0	1	0	0	1	0	61	1		0	0	0	0	0
1	1	69	0	0	0	1	0	0	0	0	0	62	1		0	0	0	0	0
1	1	69	1	1	2	0	0	0	0	0	0	67	1		0	0	0	0	0
1	0	62	0	0	0	0	0	0	0	0	0	69	1		0	0	0	0	0
1	1	63	1	0	2	0	0	0	0	0	0	66	1		0	0	0	0	0
1	1	55	0	0	0	0	0	0	0	0	0		1		0	0	1	1	2
1	0	61	1	0	2	0	0	0	0	1	0	67	1		0	0	0	0	0
1	0	65	1	0	2	0	0	0	0	0	0	50	1		0	0	0	0	0
1	0	58	1	0	0	0	0	0	0	0	0	69	1		0	0	0	0	0
1	1	67	1	0	0	0	0	0	0	0	0	61	1		0	0	0	0	0
1	0	70	0	0	0	0	0	0	0	0	0	67	1		0	0	0	0	0
1	0	83	1	0	0	0	0	0	0	0	0		1		0	0	0	0	0
1	1	69	0	0	0	0	1	0	0	1	0	63	1		0	0	0	0	0
1	1	62	1	0	0	1	0	0	0	0	0	63	1		0	0	0	0	0
1	0	61	1	0	0	0	0	0	0	0	0		1		0	0	0	0	0
1	1	57	1	0	0	0	0	0	0	0	0		1		0	0	0	0	0
1	0	81	1	0	0	0	0	0	0	0	0	64	1		0	0	0	0	0
1	1	58	1	0	1	0	0	0	0	0	0	55	1		0	0	0	0	0
1	0	76	0	1	0	0	0	0	0	0	0	66	1		0	0	0	1	1
1	0	94	0	0	0	0	1	0	0	0	0	65	1		0	0	0	0	0
1	0	70	1	0	0	0	0	0	0	0	0	73	1		0	0	0	0	0
1	0	70	0	0	0	0	0	0	0	0	0	70	1		0	0	0	0	0
1	1	52	0	1	0	0	0	1	0	0	0	68	1		0	0	0	0	0
1	0	56	0	0	0	0	0	0	0	0	0	69	1		0	0	0	0	0
1	1	71	1	0	0	0	0	0	0	0	0	65	1		0	0	0	0	0
1	1	71	0	0	0	0	0	0	0	1	0	63	1		0	0	0	0	0
1	1	77	1	0	0	0	0	0	0	0	0	69	1		0	0	0	0	0
1	1	59	0	0	0	2	0	0	0	0	0	65	1		0	0	0	0	0
1	0	62	1	0	0	0	0	0	0	0	0	56	1		0	0	0	0	0
1	1	63	1	1	0	2	0	0	0	0	0	61	1		0	0	0	1	1
1	1	59	1	0	0	0	1	0	0	1	0	48	1		0	0	0	0	0
1	1	58	1	0	2	1	0	0	0	0	0	61	1		0	0	0	0	0
1	1	54	1	0	2	1	1	0	0	0	0	65	1		0	0	0	0	0
1	1	56	1	0	0	1	1	0	0	0	0	67	1		0	0	0	0	0
1	1	54	1	0	0	1	0	0	0	0	0	67	1		0	0	0	0	0
1	0	70	1	0	2	0	0	1	0	0	0	61	1		0	0	0	0	0
1	1	58	0	0	0	1	1	0	0	1	0	56	1		0	0	0	0	0
1	0	79	1	0	2	0	0	0	0	1	0	66	1		0	0	0	0	0
1	1	47	1	1	0	1	0	0	0	0	0	58	1		0	0	0	0	0
1	1	86	1	0	1	0	0	0	0	0	0	65	1		0	0	0	0	0
1	0	69	1	0	0	0	0	0	0	0	0	61	1		0	0	0	0	0
1	1	57	1	0	0	0	0	0	0	0	0	43	1		0	0	0	0	0
1	1	59	0	0	1	1	0	0	0	0	0	59	1		0	0	0	1	1
1	1	67	0	0	0	0	0	0	0	1	0	62	1		0	0	0	0	0
1	0	60	0	0	2	0	0	0	0	0	0	62	1		0	0	0	0	0
1	1	50	1	0	2	0	0	0	0	1	0	59	1		0	0	0	0	0
1	0	73	1	0	2	0	0	0	0	0	0		1		0	0	0	0	0
1	1	54	0	0	2	0	0	0	0	1	0	64	1		0	0	0	0	0
1	1	59	1	0	2	0	0	0	0	0	0	66	1		0	0	0	0	0
1	1	76	1	0	0	1	0	0	0	0	0	51	1		0	0	0	0	0
1	1	72	1	0	0	0	0	0	0	0	0		1		0	0	0	0	0
1	0	72	1	0	2	0	1	0	0	1	0	71	1		0	0	0	0	0
1	1	61	1	0	2	0	0	0	0	0	0	66	1		0	0	0	1	1
1	1	71	0	0	0	0	0	0	0	0	0		1		0	0	0	0	0
1	1	58	1	0	1	1	0	0	0	0	0	72	1		0	0	0	0	0
1	0	69	1	0	0	0	0	0	0	0	0	65	1		0	0	0	0	0
1	1	75	1	1	0	1	0	0	0	0	0		1		0	0	0	0	0
1	0	69	0	0	0	0	0	0	0	0	0	66	1		0	0	0	0	0
1	1	43	0	0	0	0	0	0	0	0	0	65	1		0	0	0	0	0
1	0	72	1	1	0	2	0	0	0	0	0	63	1		0	0	0	0	0
1	1	63	0	0	2	1	0	0	0	0	0	58	1		0	0	0	1	1
1	1	52	1	0	0	0	1	0	0	0	0	60	1		0	0	0	0	0
1	1	55	1	0	1	2	0	0	0	0	0	41	1		0	0	0	0	0
1	0	49	1	0	0	0	0	0	0	0	0	67	1		0	0	0	0	0
1	1	69	1	0	0	2	0	0	0	0	0		1		0	0	0	0	0
1	1	66	1	0	0	2	1	0	0	0	0	58	1		0	0	0	0	0
1	1	63	1	0	0	2	0	0	0	0	0		1		0	0	0	0	0
1	1	52	1	0	0	0	0	0	0	0	0	64	1		0	0	0	0	0
1	1	46	0	0	1	0	1	0	0	1	0	48	1		0	0	0	0	0
1	1	67	0	0	0	0	0	0	0	0	0	60	1		0	0	0	0	0
1	0	56	1	0	0	0	0	0	0	0	0	56	1		0	0	0	0	0
1	1	46	1	0	0	1	0	0	0	0	0		1		0	0	0	0	0
1	0	63	0	0	0	0	0	0	0	0	0	66	1		0	0	0	1	1
1	1	56	0	0	0	1	0	0	0	0	0	66	1		0	0	0	0	0
1	1	74	1	0	0	0	0	0	0	0	0	66	1		0	0	0	0	0
1	0	78	1	0	0	0	0	0	0	1	0	52	1		0	0	0	0	0
1	0	59	0	0	0	0	1	0	0	1	0		1		0	0	1	0	1
1	1	64	1	0	1	1	0	0	0	0	0	69	1		0	0	0	0	0
1	0	70	1	0	0	0	0	0	0	0	0	66	1		0	0	0	0	0
1	1	66	1	0	0	2	0	0	0	1	0	62	0	1	0	0	0	0	0
1	1	56	0	0	0	0	0	0	0	0	0	62	1	0	0	0	0	0	0
1	1	83	0	0	1	0	0	0	0	0	0	58	1		0	0	0	0	0
1	1	63	1	0	0	1	0	0	0	0	0	70	1	1	0	0	0	0	0
1	1	67	0	0	0	0	0	1	0	0	0	62	1		0	0	0	0	0
1	1	62	0	0	0	0	1	0	0	1	0	65	0	1	0	0	0	0	0
1	0	76	1	0	2	0	0	0	0	0	0	61	1		0	0	0	0	0
1	0	62	1	0	1	0	0	0	0	1	0	67	1		0	0	0	0	0
1	1	52	0	0	0	1	1	0	0	1	0	48	1	1	0	0	0	0	0
1	1	58	1	0	0	1	0	0	0	0	0	66	1		0	0	0	0	0
1	0	63	0	0	0	0	0	0	0	0	0	63	1		0	0	0	0	0
1	1	61	1	0	2	0	0	0	0	0	0	71	1	0	0	0	0	0	0
1	1	68	0	0	0	0	1	0	0	0	0	56	1		0	0	0	0	0
1	1	65	0	0	0	0	0	0	0	0	0	66	1		0	0	0	0	0
1	0	63	1	0	0	0	0	0	0	0	0	64	1		0	0	0	0	0
1	1	41	0	0	0	0	0	0	0	0	0	62	1		0	0	0	0	0
1	1	60	0	0	2	1	0	0	0	0	0	72	1		0	0	0	0	0
1	1	53	0	0	2	0	0	0	0	0	0	64	1		0	0	0	1	1
1	1	65	1	0	0	2	1	0	0	0	0	65	1		0	0	0	0	0
1	0	61	0	0	0	0	0	0	0	0	0		1		0	0	0	0	0
1	1	42	0	0	1	1	1	0	0	1	0	57	1		0	0	0	0	0
1	1	67	0	0	1	2	0	0	0	1	0	58	1		0	0	0	0	0
1	1	61	0	0	0	2	0	0	0	1	0	69	1		0	0	0	0	0
1	1	71	0	0	0	0	0	0	0	1	0	62	1		0	0	0	0	0
1	1	51	1	0	0	2	1	0	0	1	0	63	1		0	0	0	0	0
1	0	82	1	0	0	0	0	0	0	1	0	62	1		0	0	0	0	0
1	0	74	1	0	0	1	0	0	0	0	0	61	1		0	0	0	0	0
1	0	71	1	0	0	0	0	0	0	1	0		1		0	0	0	0	0
1	1	61	1	0	0	2	0	0	0	1	0	63	1		0	0	0	1	1
1	1	75	1	0	0	0	0	0	0	0	0	62	1		0	0	0	0	0
1	1	58	0	1	0	1	0	0	0	1	0	64	1		0	0	0	0	0
1	0	64	0	0	2	0	0	0	0	0	0	70	1		0	0	0	0	0
1	1	73	1	0	0	0	0	0	0	0	0	74	1		0	0	0	0	0
1	1	61	1	0	0	1	0	0	0	0	0	64	1		0	0	0	0	0
1	0	67	1	0	0	0	0	0	0	1	0		1		0	0	0	0	0
1	0	68	1	0	2	0	0	0	0	0	0	74	1		0	0	0	0	0
1	1	76	0	0	0	0	0	0	0	0	0	48	1		0	0	0	0	0
1	1	55	0	0	0	2	0	0	0	0	0	61	1		0	0	0	0	0
1	1	72	1	0	2	2	0	0	0	0	0	59	1		0	0	1	0	1
1	1	62	1	0	0	2	0	1	0	0	0	63	1		0	0	0	0	0
1	0	67	1	0	0	0	0	0	0	0	0	66	1		0	0	0	1	1
1	0	72	0	0	0	0	0	0	0	0	0	66	1		0	0	0	0	0
1	1	68	0	0	1	2	0	0	0	0	0	64	1		0	0	0	0	0
1	1	62	0	0	0	0	0	0	0	0	0	64	1		0	0	0	0	0
1	1	50	0	0	0	0	0	0	0	0	0		1		0	0	0	0	0
1	1	75	0	0	0	0	1	0	0	0	0	35	1		0	0	0	0	0
1	1	67	1	0	1	2	0	0	0	1	0	60	1		0	0	0	0	0
1	1	66	0	0	0	1	0	0	0	0	0	67	1		0	0	0	0	0
1	1	44	1	1	2	0	0	0	0	0	0		1		0	0	0	0	0
1	1	60	1	0	0	1	0	0	0	0	0	63	1		0	0	0	0	0
1	1	50	0	0	2	0	0	0	0	0	0	42	1		0	0	0	0	0
1	0	55	1	0	2	0	0	1	0	0	0	60	1		0	0	0	0	0
1	1	70	0	0	0	2	0	0	0	0	0		1		0	0	0	1	1
1	0	66	0	0	2	0	0	0	0	0	0	74	1		0	0	0	0	0
1	1	61	1	0	0	0	0	0	0	1	0	61	1		0	0	0	0	0
1	1	64	1	0	2	0	0	0	0	1	0	38	1		0	0	0	0	0
1	0	64	1	0	0	0	0	0	0	0	0	68	1		0	0	0	0	0
1	0	63	1	0	0	0	0	1	0	0	0		1		0	0	0	0	0
1	0	61	1	0	0	0	0	0	0	1	0		1		0	0	0	0	0
1	1	87	1	0	0	1	0	0	0	0	0	65	1		0	0	0	0	0
1	0	72	1	0	0	0	0	0	0	0	0	63	1		0	0	0	0	0
1	1	84	0	0	0	0	0	0	0	1	0	65	1		0	0	0	0	0
1	0	63	1	0	0	0	0	0	0	0	0	71	1		0	0	0	0	0
1	1	53	0	0	0	0	0	1	0	0	0	66	1		0	0	0	0	0
1	1	76	0	0	0	2	0	0	0	1	0	69	1		0	0	0	0	0
1	1	45	0	0	0	1	0	0	0	1	0		1		0	0	0	0	0
1	1	67	1	0	0	2	0	0	0	0	0	60	1		0	0	0	0	0
1	1	74	1	0	2	1	0	0	0	0	0	43	1		0	0	0	0	0
1	0	64	1	0	2	0	0	0	0	0	0	47	1		0	0	0	0	0
1	1	65	1	0	0	1	0	0	0	0	0	67	1		0	0	0	0	0
1	1	66	1	0	0	2	0	1	0	0	0		1		0	0	0	1	1
1	1	46	1	1	0	1	0	0	0	1	0	59	1		0	0	0	0	0
1	0	65	1	0	2	0	0	0	0	1	0	63		1	0	0	0	0	0
1	1	65	1	0	0	2	0	0	0	0	0	68	1		0	0	0	0	0
1	1	64	1	0	0	2	0	0	0	0	0	61	1		0	0	0	0	0
1	1	41	0	0	0	0	0	0	0	0	0	69	1		0	0	1	0	1
1	1	53	1	1	0	0	0	0	0	1	0	65	1		0	0	0	0	0
1	1	70	0	0	0	2	1	0	0	1	0			1	0	0	0	0	0
1	1	54	0	0	0	1	0	0	0	0	0	70	1	1	0	0	0	0	0
1	0	76	1	0	0	0	0	0	0	1	0	66		1	0	0	0	0	0
1	0	65	1	0	0	0	0	0	0	0	0	63	1		0	0	0	0	0
1	1	74	1	0	2	0	1	0	0	1	0	59	1		0	0	0	0	0
1	0	47	0	0	0	0	0	0	0	0	0	65	1		0	0	0	0	0
1	1	66	1	0	0	2	0	0	0	0	0	67	1		0	0	0	1	1
1	0	62	0	0	0	0	0	0	0	0	0		1		0	0	0	0	0
1	1	6	0	0	0	2	0	0	0	1	0	69	1		0	0	0	0	0
1	1	76	1	0	2	0	0	0	0	0	0	58	1		0	0	0	0	0
1	1	75	1	0	0	0	0	0	0	0	0	63	1		0	0	0	0	0
1	0	75	0	1	0	0	0	0	0	0	0	48	1		0	0	0	0	0
1	0	79	1	0	0	0	0	0	0	0	0	60	1		0	0	0	0	0
[truncated: 780 more rows]
